# Supplementary material for: Soluble HLA-G (sHLA-G) measurement might be useful as an early diagnostic biomarker and screening test for gastric cancer
Source: Sci Rep. 2023 Aug 12;13:13119. doi: 10.1038/s41598-023-40132-6 (PMC10423220; doi:10.1038/s41598-023-40132-6)
Supplement: Supplementary file 1 — Supplementary Information. [file 41598_2023_40132_MOESM1_ESM.xlsx]

## Sheet: cases
Record ID	case inclusion number	1. date of completion	2. Institutión	3. Sex	4. date of birth	5. Age at the date of diagnosis of the malignant gastric pathology	6. Date of endoscopy	7. Date of biopsy result	8. Type of malignant gastric pathology reported at biopsy	8, 1. Which	9. Type or degree of histologic differentiation reported on biopsy	10. Tumor location (choice=Cardias)	10. Tumor location (choice=Fundus)	10. Tumor location (choice=Body)	10. Tumor location (choice=Antro)	10. Tumor location (choice=Pylorus)	10. Tumor location (choice=Other)	10, 1. Which	11. Metastatic involvement	11, 1. Metastasis sites	12. Clinical Stage	13. Type of primary treatment	14. Surgery	14, 1. Date of surgery	14, 2. Type of surgery	14, 3. Surgical specimen pathology result	15. Neoadjuvant chemotherapy	16. Adjuvant chemotherapy	19. Date of last control	20. Relapse of the disease	21. Date of relapse	23. Disease-free	24. Loss of follow-up	25. Death	26. Death was caused by	27. Date of death	Complete?	Case Inclusion Number	1. Date of completion	HLA-G level	HLA-G level 6 months follow-up	HLA-G level 1 year follow-up	Initials of the person who filled in	Complete?
1	001-1	2018-05-22	Instituto Nacional de Cancerología	female	1984-02-01	34	2018-05-17	2018-05-23	signet ring cell adenocarcinoma		Poorly differentiated	Unchecked	Unchecked	Unchecked	Unchecked	Unchecked	Checked	body-antral	yes	Peritoneum	Stage IV	Chemotherapy	No				No	yes	2018-12-04	No		No	yes	No			Complete	001-1	2022-05-04	14.65	2506	9999	JAR	Complete
2	002-1	2018-05-22	Instituto Nacional de Cancerología	male	1950-05-20	68	2018-05-16	2018-05-23	Tubular adenocarcinoma		Moderately differentiated	Checked	Unchecked	Unchecked	Unchecked	Unchecked	Unchecked		No		Stage IIIA	Surgery	yes				No	No	2018-05-22	No		No	yes	No			Complete	002-1	2021-11-18	30.21	9999	9999	AMCM	Complete
3	003-1	2018-05-29	Instituto Nacional de Cancerología	male	1974-11-27	43	2018-05-21	2018-06-13	Other	Neuroendocrine	Poorly differentiated	Unchecked	Unchecked	Unchecked	Unchecked	Unchecked	Checked	Gastroesophageal junction	No		Stage IV	Radiotherapy	No				No	No	2019-09-10	No		No	No	No			Complete	003-1	2021-11-18	15.53	1647	2718	AMCM	Complete		9999= not available
4	004-1	2018-07-10	Instituto Nacional de Cancerología	female	1955-08-22	62	2018-08-02	2018-08-06	Intestinal adenocarcinoma		Poorly differentiated	Unchecked	Unchecked	Checked	Checked	Unchecked	Unchecked		yes	Liver	Stage IV	Chemotherapy	No				No	No	2018-10-14	No		No	yes	yes	Cancer	2018-10-13	Complete	004-1	2022-05-02	16435	9999	9999	AMC	Complete
5	005-1	2018-05-30	Instituto Nacional de Cancerología	male	1980-12-24	37	2018-05-31	2018-06-06	signet ring cell adenocarcinoma		Poorly differentiated	Checked	Unchecked	Unchecked	Checked	Unchecked	Unchecked		No		Stage IIIC	Surgery	yes	2018-07-09	Total gastrectomy	Mucinous adenocarcinoma	No	No	2018-11-06	No		No	yes	No			Complete	005-1	2021-11-18	18678	9999	9999	AMCM	Complete
6	006-1	2018-07-11	Instituto Nacional de Cancerología	male	1962-11-26	55	2018-04-06	2018-04-06	Intestinal adenocarcinoma		Moderately differentiated	Unchecked	Unchecked	Unchecked	Unchecked	Unchecked	Checked	CARDIOESOPHAGEAL JUNCTION	yes	Liver	Stage III	Surgery	No				yes	No	2018-12-10	yes	2019-01-02	No	No	yes	Cancer	2019-01-07	Complete	006-1	2021-11-18	26.22	1055	9999	AMCM	Complete
7	007-1	2018-06-06	Instituto Nacional de Cancerología	male	1947-09-13	70	2018-05-07	2018-06-19	Intestinal adenocarcinoma		Moderately differentiated	Unchecked	Unchecked	Unchecked	Checked	Checked	Unchecked		yes	Liver	Stage IV	Chemotherapy	No				No	No	2019-10-04	No		No	No	No			Complete	007-1	2021-11-18	1733	MM	0.3235	AMCM	Complete
8	008-1	2018-06-07	Instituto Nacional de Cancerología	male	1955-05-05	63	2018-06-07	2018-07-05	Intestinal adenocarcinoma		Moderately differentiated	Unchecked	Unchecked	Unchecked	Checked	Checked	Unchecked		No		Stage II	Surgery	No				No	No	2018-06-07	yes	2018-07-05	No	No	yes	Cancer	2018-07-05	Complete	008-1	2021-11-18	5066	9999	9999	AMCM	Complete
9	009-1	2018-06-07	Instituto Nacional de Cancerología	female	1938-08-17	79	2018-06-07	2018-06-07	Intestinal adenocarcinoma		Moderately differentiated	Unchecked	Unchecked	Checked	Checked	Checked	Unchecked		No		Stage IV	Radiotherapy	No				No	No	2018-08-08	yes	2018-08-08	No	No	yes	Cancer	2018-08-18	Complete	009-1	2022-04-29	17.07	9999	9999	AMC	Complete
10	010-1	2018-06-12	Instituto Nacional de Cancerología	female	1942-01-04	76	2018-06-12	2018-06-15	Intestinal adenocarcinoma		Moderately differentiated	Unchecked	Checked	Checked	Unchecked	Unchecked	Unchecked		No		No report	None							2018-05-23	No		No	No	No			Complete	010-1	2021-11-18	22.89	4043	3219	AMCM	Complete
11	011-1	2018-06-12	Instituto Nacional de Cancerología	male	1951-03-04	67	2018-06-14	2018-04-04	Tubular adenocarcinoma		Moderately differentiated	Unchecked	Unchecked	Checked	Checked	Unchecked	Unchecked		No		Stage III	Chemotherapy	No				No	No	2019-07-18	yes	2019-08-01	No	No	yes	Cancer	2019-08-01	Complete	011-1	2022-04-29	33.9	9999	9999	AMC	Complete
12	012-1	2018-06-13	Instituto Nacional de Cancerología	female	1949-02-09	69	2018-06-13	2018-06-15	Intestinal adenocarcinoma		Moderately differentiated	Unchecked	Unchecked	Unchecked	Checked	Checked	Unchecked		yes	Pancreas	Stage IV	Chemotherapy	No				No	No	2019-02-07	yes	2019-02-27	No	No	yes	Cancer	2019-03-07	Complete	012-1	2021-11-18	20.05	1.5	9999	AMC	Complete
13	013-1	2018-07-31	Instituto Nacional de Cancerología	female	1981-11-25	36	2018-07-25	2018-08-01	signet ring cell adenocarcinoma		Poorly differentiated	Unchecked	Unchecked	Checked	Checked	Unchecked	Unchecked		No		No report	Chemotherapy	No				No	No	2018-08-03	No		No	No	yes	Cancer	2019-01-31	Complete	013-1	2022-04-29	14395	9999	9999	AMC	Complete
14	014-1	2018-06-26	Instituto Nacional de Cancerología	female	1937-09-20	80	2018-06-26	2018-07-19	Intestinal adenocarcinoma		Moderately differentiated	Unchecked	Unchecked	Unchecked	Checked	Checked	Unchecked		No		Stage IV	Chemotherapy	No				No	No	2019-06-13	yes	2019-05-01	No	No	yes	Cancer	2019-07-01	Complete	014-1	2021-11-18	70.68	9999	9999	AMCM	Complete
15	015-1	2018-06-26	Instituto Nacional de Cancerología	male	1946-07-29	71	2018-03-12	2018-03-15	Intestinal adenocarcinoma		Moderately differentiated	Checked	Unchecked	Checked	Unchecked	Unchecked	Unchecked		yes	Liver	No report	Chemotherapy	No				No	No	2018-10-08	yes	2018-10-05	No	No	yes	Cancer	2018-10-14	Complete	015-1	2021-11-18	6.82	9999	9999	AMCM	Complete
16	016-1	2018-06-26	Instituto Nacional de Cancerología	female	1967-07-23	50	2018-06-26	2018-07-04	Other	Neuroendocrine	Well differentiated	Unchecked	Checked	Unchecked	Unchecked	Unchecked	Unchecked		No		Stage II	Surgery	No				No	No	2019-09-03	No		No	No	No			Complete	016-1	2021-11-18	57.64	14.53	9999	AMCM	Complete
17	017-1	2018-07-11	Instituto Nacional de Cancerología	male	1979-12-16	38	2018-05-21	2018-06-07	Intestinal adenocarcinoma		Poorly differentiated	Unchecked	Unchecked	Unchecked	Unchecked	Checked	Unchecked		No		No report	Surgery	yes	2018-07-09	Partial gastrectomy (Subtotal)	Adenocarcinoma	No	No	2018-07-24	yes	2018-08-06	No	No	yes	Cancer	2018-08-19	Complete	017-1	2021-11-18	41.48	9999	9999	AMCM	Complete
18	018-1	2018-07-12	Instituto Nacional de Cancerología	male	1978-05-30	40	2018-07-16	2018-07-19	signet ring cell adenocarcinoma		Poorly differentiated	Unchecked	Unchecked	Unchecked	Unchecked	Checked	Unchecked		No		No report	Surgery	yes	2018-07-18	Total gastrectomy	Adenocarcinoma	No	yes	2019-08-12	No		No	No	No			Complete	018-1	2021-11-18	20.43	MM	MM	AMCM	Complete
19	019-1	2018-07-12	Instituto Nacional de Cancerología	male	1942-07-16	75	2018-07-11	2018-07-13	signet ring cell adenocarcinoma		Not reported	Unchecked	Unchecked	Unchecked	Checked	Checked	Unchecked		No		Stage IIIC	Surgery	yes	2018-07-30	Partial gastrectomy (Subtotal)	Mucinous adenocarcinoma	No	yes	2019-07-19	No		No	No	No			Complete	019-1	2021-11-18	31455	9999	5154	AMCM	Incomplete
20	020-1	2018-07-12	Instituto Nacional de Cancerología	male	1946-02-21	72	2018-06-27	2018-07-09	Intestinal adenocarcinoma		Poorly differentiated	Unchecked	Unchecked	Unchecked	Checked	Checked	Unchecked		No		Stage IV	Surgery	yes	2018-07-09	Total gastrectomy	Adenocarcinoma	No	No	2019-08-06	yes	2019-08-23	No	No	No			Complete	020-1	2021-11-18	6778	4589	8789	AMCM	Complete
21	021-1	2018-07-13	Instituto Nacional de Cancerología	male	1942-05-27	76	2018-07-13	2018-08-10	Intestinal adenocarcinoma		Moderately differentiated	Unchecked	Unchecked	Unchecked	Unchecked	Unchecked	Checked	Gastroesophageal junction	No		No report	Surgery	yes	2018-07-25	Total gastrectomy	Adenocarcinoma	No	No	2018-08-14	No		No	No	yes	Cancer	2018-10-09	Complete	021-1	2022-05-02	26.04	9999	9999	AMC	Complete
22	022-1	2018-07-19	Instituto Nacional de Cancerología	female	1953-09-03	64	2018-07-19	2017-11-14	signet ring cell adenocarcinoma		Poorly differentiated	Unchecked	Unchecked	Unchecked	Checked	Unchecked	Unchecked		No		Stage II	Surgery	yes	2018-09-03	Total gastrectomy	Other	No	No	2019-07-10	No		yes	No	No			Complete	022-1	2021-11-18	21655	38.15	MAX	AMCM	Complete
23	023-1	2018-07-19	Instituto Nacional de Cancerología	male	1941-05-09	77	2018-07-19	2018-07-19	Intestinal adenocarcinoma		Well differentiated	Unchecked	Unchecked	Unchecked	Checked	Unchecked	Unchecked		No		Stage IIB	Surgery	yes	2018-09-03	Partial gastrectomy (Subtotal)	Adenocarcinoma	No	yes	2019-08-28	No		yes	No	No			Complete	023-1	2021-11-18	49.1	22.04	30.41	AMCM	Complete
24	024-1	2018-08-28	Hospital Universitario de la Samaritana	female	1979-12-11	38	2018-08-28	2018-09-14	signet ring cell adenocarcinoma		Not reported	Unchecked	Unchecked	Unchecked	Unchecked	Unchecked	Checked	SD	yes	Peritoneum	No report	None							2018-09-21	No		No	yes	No			Complete	024-1	2021-11-18	16132	9999	9999	AMCM	Complete
25	025-1	2018-07-25	Instituto Nacional de Cancerología	female	1994-07-30	23	2018-07-23	2018-07-31	Adenocarcinoma		Not reported	Unchecked	Unchecked	Unchecked	Checked	Checked	Unchecked		No		No report	None							2018-07-24	yes	2018-07-18	No	No	yes	Cancer	2018-12-05	Complete	025-1	2022-05-02	10125	9999	9999	AMC	Complete
26	026-1	2018-07-25	Instituto Nacional de Cancerología	male	1964-05-22	54	2018-07-25	2018-06-14	Intestinal adenocarcinoma		Moderately differentiated	Unchecked	Unchecked	Unchecked	Checked	Checked	Unchecked		No		Stage III	Surgery	yes	2018-08-01	Partial gastrectomy (Subtotal)	Adenocarcinoma	No	yes	2019-08-23	No		yes	No	No			Complete	026-1	2021-11-18	13625	3254	6497	AMCM	Complete
27	027-1	2018-09-04	Instituto Nacional de Cancerología	male	1943-10-14	74	2018-09-04	2018-08-15	signet ring cell adenocarcinoma		Poorly differentiated	Unchecked	Unchecked	Unchecked	Unchecked	Checked	Unchecked		No		Stage IV	Chemotherapy	No				No	No	2019-02-18	yes	2019-02-13	No	No	yes	Cancer	2019-03-09	Complete	027-1	2022-05-02	11.9	9999	9999	AMC	Complete
28	028-1	2018-07-31	Instituto Nacional de Cancerología	male	1960-08-17	57	2018-07-05	2018-07-05	Other	Mixed corpoantral gastric carcinoma with secondary pyloric syndromes	Moderately differentiated	Unchecked	Unchecked	Checked	Checked	Unchecked	Unchecked		No		Stage IV	Chemotherapy	No				No	No	2019-04-12	yes	2019-05-03	No	No	yes	Cancer	2019-05-04	Complete	028-1	2022-05-02	17.9	1494	9999	AMCM	Complete
29	029-1	2018-09-06	Centro Policlínico del Olaya	male	1984-04-09	34	2018-09-06	2018-09-06	Intestinal adenocarcinoma		Not reported	Unchecked	Unchecked	Unchecked	Unchecked	Unchecked	Checked	SD	No		No report	None							9999-09-09	No		No	No	yes	Cancer	2018-11-10	Complete	029-1	2022-05-02	15.34	9999	9999	AMC	Complete
30	030-1	2018-08-06	Instituto Nacional de Cancerología	female	1938-08-08	80	2018-08-06	2017-10-01	Adenocarcinoma		Moderately differentiated	Unchecked	Unchecked	Unchecked	Checked	Checked	Unchecked		No		Stage III	None							2019-03-12	yes	2019-05-16	No	No	yes	Cancer	2019-05-16	Complete	030-1	2021-11-18	17725	9612	9999	AMCM	Complete
31	031-1	2018-08-10	Instituto Nacional de Cancerología	male	1966-09-26	51	2018-08-02	2018-08-16	Intestinal adenocarcinoma		Well differentiated	Checked	Unchecked	Unchecked	Unchecked	Unchecked	Unchecked		yes	Pancreas	Stage IIA	Surgery	No				No	No	2019-08-23	No		No	No	yes	Cancer	2019-01-06	Complete	031-1	2022-05-02	20485	9999	9999	AMC	Complete
32	032-1	2018-08-13	Instituto Nacional de Cancerología	male	1965-01-03	53	2018-05-03	2018-08-13	Intestinal adenocarcinoma		Not reported	Unchecked	Unchecked	Unchecked	Checked	Checked	Unchecked		yes	Peritoneum	Stage IV	Chemotherapy	No				No	No	2018-10-25	yes	2018-10-25	No	No	yes	Cancer	2018-11-29	Complete	032-1	2022-05-02	24175	9999	9999	AMC	Complete
33	033-1	2018-08-13	Instituto Nacional de Cancerología	male	1950-02-01	68	2018-07-12	2018-07-12	Intestinal adenocarcinoma		Well differentiated	Unchecked	Unchecked	Unchecked	Unchecked	Unchecked	Checked	subcardial	yes	Liver	Stage IV	Chemotherapy	No				No	No	2018-12-14	No		No	yes	No			Complete	033-1	2022-05-02	17.11	9999	9999	AMC	Complete
34	034-1	2018-08-13	Centro Policlínico del Olaya	male	1981-09-06	37	2018-08-13	2018-08-22	Intestinal adenocarcinoma		Moderately differentiated	Checked	Unchecked	Unchecked	Unchecked	Unchecked	Checked	SUBCARDIAL	No		No report	None							9999-09-09	No		No	No	No			Complete	034-1	2021-11-18	11.99	2124	9999	AMCM	Complete
35	035-1	2018-09-04	Hospital Universitario de la Samaritana	female	1941-11-29	76	2018-09-04	2018-09-10	Other	gastric cancer borman III	Not reported	Unchecked	Unchecked	Checked	Checked	Unchecked	Unchecked		No		No report	None							2018-10-29	No		No	yes	No			Complete	035-1	2022-05-02	12.77	9999	9999	AMC	Complete
36	036-1	2018-09-10	Hospital Universitario de la Samaritana	female	1951-04-15	67	2018-09-10	2018-09-19	Other	gastric cancer	Not reported	Unchecked	Unchecked	Unchecked	Unchecked	Checked	Unchecked		yes	Liver	Stage IV	None							2018-09-18	No		No	No	yes	Cancer	2018-09-18	Complete	036-1	2021-11-18	55.6	9999	9999	AMCM	Complete
37	037-1	2018-09-12	Instituto Nacional de Cancerología	male	1971-12-29	46	2018-09-12	2018-09-20	Other	lymphitis	Not reported	Unchecked	Checked	Unchecked	Checked	Unchecked	Unchecked		yes	Peritoneum	Stage IV	Chemotherapy	No				No	No	2019-01-02	No		No	No	yes	Cancer	2019-03-05	Complete	037-1	2022-05-02	12.46	9999	9999	AMC	Complete
38	038-1	2018-09-13	Instituto Nacional de Cancerología	male	1963-06-19	55	2018-09-13	2018-09-18	Intestinal adenocarcinoma		Moderately differentiated	Unchecked	Unchecked	Unchecked	Checked	Checked	Unchecked		No		Stage IV	Chemotherapy	No				No	No	2019-09-06	No		No	yes	No			Complete	038-1	2022-05-02	23035	9999	9999	AMC	Complete
39	039-1	2018-09-13	Instituto Nacional de Cancerología	male	1951-04-08	67	2018-09-13	2018-09-19	Adenocarcinoma		Not reported	Unchecked	Unchecked	Checked	Unchecked	Unchecked	Unchecked		yes	Peritoneum	Stage IIIB	Chemotherapy	yes	2018-08-08	Total gastrectomy	Adenocarcinoma	No	yes	2018-12-12	yes	2018-09-11	No	yes	No			Complete	039-1	2021-11-18	8.5	9999	9999	AMCM	Complete
40	040-1	2018-09-13	Instituto Nacional de Cancerología	male	1981-05-12	37	2018-09-13	2018-09-27	signet ring cell adenocarcinoma		Not reported	Unchecked	Unchecked	Checked	Unchecked	Unchecked	Unchecked		yes	Liver	Stage IV	Chemotherapy	No				No	No	2018-09-27	yes	2018-10-22	No	No	yes	Cancer	2018-11-08	Complete	040-1	2022-05-02	18.83	9999	9999	AMC	Complete
41	041-1	2018-09-18	Hospital Universitario de la Samaritana	male	1965-01-01	53	2018-09-18	2018-09-18	Intestinal adenocarcinoma		Not reported	Unchecked	Checked	Unchecked	Unchecked	Unchecked	Unchecked		yes	Liver	Stage IV	None							2018-09-22	No		No	yes	yes	Cancer	2018-10-14	Complete	041-1	2021-11-18	15882	9999	9999	AMCM	Complete
42	042-1	2018-09-27	Hospital Universitario de la Samaritana	female	1945-04-20	73	2018-09-24	2018-10-16	signet ring cell adenocarcinoma		Moderately differentiated	Unchecked	Unchecked	Unchecked	Checked	Unchecked	Unchecked		No		No report	None							2018-11-02	No		No	yes	No			Complete	042-1	2021-11-18	18.34	9999	9999	AMCM	Complete
43	043-1	2018-09-28	Instituto Nacional de Cancerología	female	1959-05-26	59	2018-09-28	2018-10-02	Other	SUBCARDIAL ADENOCARCINOMA OF USUAL PATTERN	Moderately differentiated	Checked	Unchecked	Unchecked	Unchecked	Unchecked	Unchecked		No		Stage III	Surgery	yes	2018-10-08	Total gastrectomy	Adenocarcinoma	No	yes	2019-09-24	No		yes	No	No			Complete	043-1	2021-11-18	26.1	7371	9999	AMCM	Complete
44	044-1	2018-10-01	Instituto Nacional de Cancerología	female	1976-01-14	42	2018-09-13	2018-09-13	Other	GASTRIC siGNET RING CELL CARCINOMA	Not reported	Unchecked	Unchecked	Checked	Checked	Unchecked	Unchecked		No		Stage II	Surgery	yes	2018-10-01	Total gastrectomy	Other	No	yes	2019-10-02	No		yes	No	No			Complete	044-1	2021-11-18	0.53	0.53	1742	AMCM	Complete
45	045-1	2018-10-08	Instituto Nacional de Cancerología	male	1947-06-09	71	2018-07-09	2018-07-28	Other	mixed infiltrating adenocarcinoma (intestinal - signet ring cell)	Not reported	Unchecked	Unchecked	Unchecked	Unchecked	Unchecked	Checked	Gastroesophageal junction	No		Stage II	Chemotherapy	No				No	No	2019-06-26	yes	2019-07-03	No	No	yes	Cancer	2019-07-12	Complete	045-1	2021-11-18	15776	9999	9999	AMCM	Complete
46	046-1	2018-10-04	Instituto Nacional de Cancerología	male	1974-11-18	43	2018-09-25	2018-10-01	Intestinal adenocarcinoma		Moderately differentiated	Unchecked	Unchecked	Unchecked	Unchecked	Unchecked	Checked	PREPYLORIC	No		Stage IIB	Surgery	yes	2018-10-24	Partial gastrectomy (Subtotal)	Adenocarcinoma	No	No	2018-10-17	No		No	No	yes	Cancer	2018-12-11	Complete	046-1	2021-11-18	70.76	9999	9999	AMCM	Complete
47	047-1	2018-10-09	Instituto Nacional de Cancerología	male	1967-04-21	55	2018-10-09	2018-10-19	Other	Neuroendocrine Tumor	Well differentiated	Unchecked	Unchecked	Checked	Unchecked	Unchecked	Unchecked		No		Stage I	None							2019-01-28	No		No	No	No			Complete	047-1	2021-11-18	23.62	9999	9999	AMCM	Complete
48	048-1	2018-10-10	Instituto Nacional de Cancerología	male	1955-05-10	63	2018-09-10	2018-09-17	Intestinal adenocarcinoma		Moderately differentiated	Unchecked	Unchecked	Checked	Unchecked	Unchecked	Unchecked		No		Stage II	Surgery	yes	2018-11-01	Total gastrectomy	Adenocarcinoma	No	yes	2019-09-20	No		yes	No	No			Complete	048-1	2021-11-18	0.53	2319	0.53	AMCM	Complete
49	049-1	2018-10-11	Instituto Nacional de Cancerología	male	1967-08-12	51	2018-10-11	2018-10-16	Other	DIFFUSE UNDIFFERENTIATED ADENOCARCINOMA OF UNDIFFERENTIATED CELLS	Poorly differentiated	Unchecked	Unchecked	Unchecked	Checked	Unchecked	Unchecked		No		Stage III	Surgery	yes	2018-11-07	Total gastrectomy	Adenocarcinoma	No	yes	2019-08-31	No		yes	No	No			Complete	049-1	2021-11-18	8816	2455	28.79	AMCM	Complete
50	050-1	2018-10-11	Instituto Nacional de Cancerología	male	1941-12-31	76	2018-05-22	2018-05-22	Intestinal adenocarcinoma		Poorly differentiated	Unchecked	Unchecked	Unchecked	Unchecked	Unchecked	Checked	MIDDLE THIRD LESSER CURVATURE	No		Stage III	Surgery	yes	2018-11-20	Partial gastrectomy (Subtotal)	Adenocarcinoma	No	yes	2019-08-22	No		yes	No	No			Complete	050-1	2021-11-18	4408	2078	15	AMCM	Complete
51	051-1	2018-10-11	Instituto Nacional de Cancerología	female	1963-10-12	54	2018-10-11	2018-10-19	Intestinal adenocarcinoma		Poorly differentiated	Unchecked	Unchecked	Unchecked	Unchecked	Unchecked	Checked	SUBCARDIAL REGION	yes	Peritoneum	Stage IV	Chemotherapy	No				No	No	2019-05-13	No		No	No	yes	Cancer	2019-05-19	Complete	051-1	2021-11-18	6368	9999	9999	AMCM	Complete
52	052-1	2018-10-17	Instituto Nacional de Cancerología	female	1977-11-13	40	2018-10-17	2018-11-30	Other	GASTRIC siGNET RING CELL CARCINOMA	Not reported	Unchecked	Unchecked	Checked	Checked	Unchecked	Unchecked		yes	Liver	Stage IIIC	Surgery	yes	2018-11-07	Total gastrectomy	Other	No	yes	2019-09-23	No		yes	No	No			Complete	052-1	2021-11-18	39.54	8296	46.78	AMCM	Complete
53	053-1	2018-10-22	Hospital Universitario de la Samaritana	female	1941-06-06	77	2018-10-22	2018-10-29	Intestinal adenocarcinoma		Moderately differentiated	Unchecked	Unchecked	Checked	Unchecked	Unchecked	Unchecked		No		Stage III	None							2018-11-05	No		No	No	yes	Cancer	2018-11-01	Complete	053-1	2021-11-18	57.16	9999	9999	AMCM	Complete
54	054-1	2018-10-23	Instituto Nacional de Cancerología	male	1960-09-15	58	2018-08-10	2018-11-17	signet ring cell adenocarcinoma		Poorly differentiated	Unchecked	Unchecked	Checked	Checked	Unchecked	Unchecked		yes	Peritoneum	Stage IV	Chemotherapy	No				No	No	2018-10-30	yes	2018-11-19	No	No	yes	Cancer	2018-11-21	Complete	054-1	2021-11-18	3162	9999	9999	AMCM	Complete
55	055-1	2018-08-23	Hospital Universitario de la Samaritana	male	1960-11-12	57	2018-10-23	2018-10-26	Intestinal adenocarcinoma		Poorly differentiated	Unchecked	Unchecked	Checked	Checked	Unchecked	Unchecked		yes	Liver	No report	None							2018-10-24	No		No	No	yes	Cancer	2018-11-27	Complete	055-1	2021-11-18	50	9999	9999	AMCM	Complete
56	056-1	2018-10-24	Instituto Nacional de Cancerología	male	1939-12-31	78	2018-08-01	2018-08-06	Other	Adenocarcinoma of the gastroesophageal junction	Well differentiated	Unchecked	Checked	Unchecked	Unchecked	Unchecked	Checked	Gastroesophageal junction	No		Stage IV	Chemotherapy	No				No	No	2019-05-02	yes	2019-05-02	No	yes	No			Complete	056-1	2021-11-18	70.2	9999	9999	AMCM	Complete
57	057-1	2018-10-29	Instituto Nacional de Cancerología	female	1967-10-04	51	2018-10-29	2018-11-07	Adenocarcinoma		Not reported	Unchecked	Unchecked	Unchecked	Checked	Unchecked	Unchecked		No		Stage I	Surgery	yes	2018-11-23	Mucosectomy	Tubular adenocarcinoma	No	No	2019-05-24	No		yes	No	No			Complete	057-1	2021-11-18	2102	1068	10.5	AMCM	Complete
58	058-1	2018-11-02	Instituto Nacional de Cancerología	male	1963-09-12	55	2018-11-06	2018-11-08	Intestinal adenocarcinoma		Moderately differentiated	Unchecked	Unchecked	Unchecked	Checked	Unchecked	Unchecked		No		No report	None							2019-04-22	yes	2019-04-22	No	No	yes	Cancer	2019-05-23	Complete	058-1	2021-11-18	0.53	9999	9999	AMCM	Complete
59	059-1	2018-10-23	Hospital Universitario de la Samaritana	female	1954-07-16	64	2018-10-23	2018-10-31	signet ring cell adenocarcinoma		Poorly differentiated	Unchecked	Unchecked	Checked	Unchecked	Unchecked	Unchecked		No		No report	None							2018-10-26	No		No	No	yes	Cancer	2018-11-05	Complete	059-1	2021-11-18	74.84	9999	9999	AMCM	Complete
60	060-1	2018-11-15	Instituto Nacional de Cancerología	female	1933-01-12	85	2018-11-21	2018-11-30	Adenocarcinoma		Poorly differentiated	Unchecked	Unchecked	Checked	Checked	Unchecked	Unchecked		yes	Kidney	No report	None							2019-01-15	yes	2019-04-14	No	No	yes	Cancer	2019-04-23	Complete	060-1	2021-11-18	9.33	9999	9999	AMCM	Complete
61	061-1	2018-11-15	Hospital Universitario de la Samaritana	female	1969-03-31	49	2018-11-15	2018-11-20	Adenocarcinoma		Not reported	Unchecked	Unchecked	Checked	Checked	Unchecked	Unchecked		yes	Liver	Stage III	None							2018-11-21	No		No	No	yes	Cancer	2019-08-17	Complete	061-1	2021-11-18	20.18	9999	9999	AMCM	Complete
62	062-1	2018-12-19	Hospital Universitario de la Samaritana	female	1948-01-07	70	2018-12-19	2018-12-28	Adenocarcinoma		Not reported	Unchecked	Unchecked	Checked	Unchecked	Unchecked	Unchecked		No		No report	None							2018-12-29	No		No	No	yes	Cancer	2018-12-29	Complete	062-1	2021-11-18	16032	9999	9999	AMCM	Complete
63	063-1	2018-11-21	Instituto Nacional de Cancerología	female	1946-10-24	72	2018-11-21	2018-11-29	Intestinal adenocarcinoma		Well differentiated	Unchecked	Unchecked	Unchecked	Unchecked	Unchecked	Checked	Gastroesophageal junction	No		No report	Chemotherapy	No				No	No	2018-12-18	No		No	yes	No			Complete	063-1	2021-11-18	14008	9999	9999	AMCM	Complete
64	064-1	2018-11-21	Instituto Nacional de Cancerología	male	1954-04-29	64	2018-11-21	2018-11-27	Intestinal adenocarcinoma		Moderately differentiated	Unchecked	Unchecked	Checked	Checked	Unchecked	Unchecked		yes	Liver	Stage IV	Chemotherapy	No				No	No	2019-09-04	No		No	No	No			Complete	064-1	2021-11-18	3062	1416	10.39	AMCM	Complete
65	065-1	2018-11-22	Instituto Nacional de Cancerología	male	1984-08-09	34	2018-11-22	2018-11-22	Other	GASTRIC ADENOCARCINOMA OF POORLY DIFFERENTIATED INTESTINAL PATTERN WITH siGNET RING CELLS	Not reported	Unchecked	Unchecked	Checked	Unchecked	Unchecked	Unchecked		No		Stage I	Surgery	yes	2018-12-10	Total gastrectomy	signet ring cell adenocarcinoma	No	No	2018-12-26	No		No	No	No			Complete	065-1	2021-11-18	5278	3223	9999	AMCM	Complete
66	066-1	2018-10-09	Centro Policlínico del Olaya	female	1963-08-05	55	2018-10-09	2018-10-16	Intestinal adenocarcinoma		Poorly differentiated	Unchecked	Unchecked	Checked	Unchecked	Unchecked	Unchecked		No		No report	None							9999-09-09	No			yes	No			Complete	066-1	2021-11-18	56.52	9999	9999	AMCM	Complete
67	067-1	2018-11-26	Instituto Nacional de Cancerología	male	1957-05-13	61	2018-11-08	2018-11-08	Intestinal adenocarcinoma		Well differentiated	Unchecked	Unchecked	Unchecked	Unchecked	Unchecked	Checked	SD	yes	Other	Stage IV	None							2018-11-26	No		No	No	yes	Cancer	2019-06-24	Complete	067-1	2021-11-18	4341	9999	9999	AMCM	Complete
68	068-1	2019-08-22	Hospital Universitario de la Samaritana	male	1943-09-04	75	2018-09-11	2018-09-19	signet ring cell adenocarcinoma		Poorly differentiated	Checked	Unchecked	Unchecked	Unchecked	Unchecked	Unchecked		No		No report	None							2018-11-05	No		No	No	yes	Cancer	2018-11-11	Complete	068-1	2021-11-18	2691	2752	9999	AMCM	Complete
69	069-1	2018-11-28	Instituto Nacional de Cancerología	male	1963-06-13	55	2018-11-28	2018-12-03	Intestinal adenocarcinoma		Poorly differentiated	Unchecked	Unchecked	Unchecked	Unchecked	Unchecked	Checked	Gastroesophageal junction	No		No report	Surgery	yes	2019-02-07	Total gastrectomy	Adenocarcinoma	No	No	2019-02-22	No		yes	No	No			Complete	069-1	2021-11-18	5707	9999	9999	AMCM	Complete
70	070-1	2018-11-29	Instituto Nacional de Cancerología	male	1939-02-24	79	2018-11-26	2018-11-26	Other	ADVANCED CORPORAL GASTRIC CARCINOMA BORMANN V	Not reported	Unchecked	Unchecked	Unchecked	Unchecked	Unchecked	Checked	SD	No		No report	None							2019-01-30	yes	2019-01-30	No	No	yes	Cancer	2019-05-01	Complete	070-1	2021-11-18	5849	9999	9999	AMCM	Complete
71	071-1	2018-11-29	Instituto Nacional de Cancerología	male	1966-12-28	51	2018-11-29	2018-12-05	Intestinal adenocarcinoma		Moderately differentiated	Unchecked	Unchecked	Unchecked	Unchecked	Unchecked	Checked	Subcardial	No		No report	None							2019-01-11	yes	2019-01-09	No	No	yes	Cancer	2019-01-13	Complete	071-1	2021-11-18	5666	9999	9999	AMCM	Complete
72	072-1	2019-01-10	Instituto Nacional de Cancerología	female	1983-10-15	35	2019-01-10	2019-01-18	signet ring cell adenocarcinoma		Poorly differentiated	Unchecked	Unchecked	Unchecked	Checked	Unchecked	Unchecked		No		Stage IA	Surgery	yes	2019-01-31	Total gastrectomy	signet ring cell adenocarcinoma	No	No	2019-07-19	No		yes	No	No			Complete	072-1	2021-11-18	1891	9999	9999	AMCM	Complete
73	073-1	2018-12-10	Hospital Universitario de la Samaritana	male	1941-05-15	77	2018-12-10	2018-12-18	signet ring cell adenocarcinoma		Moderately differentiated	Unchecked	Unchecked	Unchecked	Unchecked	Unchecked	Checked	Gastroesophageal junction	No		Stage IV	None							2018-12-17	No		No	yes	No			Complete	073-1	2021-11-18	6443	9999	9999	AMCM	Complete
74	074-1	2018-12-11	Instituto Nacional de Cancerología	female	1949-04-05	69	2018-12-11	2018-12-14	signet ring cell adenocarcinoma		Poorly differentiated	Unchecked	Unchecked	Checked	Unchecked	Unchecked	Unchecked		No		Stage III	Radiotherapy	No				yes	No	2019-06-12	No		No	yes	No			Complete	074-1	2021-11-18	1928	9999	9999	AMCM	Complete
75	075-1	2019-01-22	Instituto Nacional de Cancerología	female	1957-12-15	61	2019-01-22	2019-01-24	signet ring cell adenocarcinoma		Not reported	Unchecked	Checked	Unchecked	Unchecked	Unchecked	Unchecked		No		Stage IIB	Surgery	yes	2019-02-14	Total gastrectomy	Adenocarcinoma	No	yes	2019-08-01	No		No	No	No			Complete	075-1	2021-11-18	7366	3255	9718	AMCM	Complete
76	076-1	2019-02-04	Instituto Nacional de Cancerología	male	1954-12-30	64	2019-02-04	2019-02-06	Other	INTESTINAL METAPLAsiA	Not reported	Unchecked	Unchecked	Checked	Unchecked	Unchecked	Unchecked		No		No report	None							2019-02-04	No		yes	yes	No			Complete	076-1	2021-11-18	4113	9999	9999	AMCM	Complete
77	077-1	2019-02-11	Instituto Nacional de Cancerología	male	1961-08-08	57	2019-02-11	2018-11-22	Adenocarcinoma		Moderately differentiated	Unchecked	Unchecked	Unchecked	Unchecked	Unchecked	Checked	SD	yes	Liver	Stage IV	Chemotherapy	No				No	No	2019-04-03	yes	2019-04-03	No	No	yes	Cancer	2019-04-23	Complete	077-1	2021-11-18	4287	9999	9999	AMCM	Complete
78	078-1	2019-02-20	Instituto Nacional de Cancerología	male	1939-12-11	79	2019-02-26	2019-03-04	Intestinal adenocarcinoma		Poorly differentiated	Unchecked	Unchecked	Unchecked	Checked	Checked	Unchecked		No		Stage IIIB	Surgery	yes	2019-04-03	Partial gastrectomy (Subtotal)	Adenocarcinoma	No	yes	2019-08-12	No		yes	No	No			Complete	078-1	2021-11-18	8909	16.03	20.46	AMCM	Complete
79	079-1	2019-03-07	Instituto Nacional de Cancerología	male	1960-01-11	59	2019-03-07	2018-12-14	Adenocarcinoma		Poorly differentiated	Unchecked	Unchecked	Unchecked	Unchecked	Unchecked	Checked	SD	No		Stage IV	Surgery	No				No	No	2019-08-28	yes	2019-08-31	No	No	yes	Cancer	2019-09-02	Complete	079-1	2021-11-18	4662	9999	9999	AMCM	Complete
80	080-1	2019-03-13	Instituto Nacional de Cancerología	male	1983-04-01	35	2019-03-13	2019-02-18	signet ring cell adenocarcinoma		Poorly differentiated	Unchecked	Unchecked	Unchecked	Unchecked	Unchecked	Checked	SD	No		Stage IIA	Surgery	yes	2019-03-19	Partial gastrectomy (Subtotal)	signet ring cell adenocarcinoma	No	yes	2020-12-22	No		yes	yes	No			Complete	080-1	2021-11-18	3238	8209	9999	AMCM	Complete
81	081-1	2019-03-13	Instituto Nacional de Cancerología	male	1962-01-08	57	2019-03-13	2019-03-27	Adenocarcinoma		Moderately differentiated	Checked	Unchecked	Unchecked	Unchecked	Unchecked	Unchecked		yes	Liver	Stage IV	Chemotherapy	No				No	No	2019-04-25	yes	2019-05-16	No	No	yes	Cancer	2019-05-16	Complete	081-1	2021-11-18	0.9922	9999	9999	AMCM	Complete
82	082-1	2019-03-13	Instituto Nacional de Cancerología	male	1977-02-15	42	2019-03-13	2019-03-22	Adenocarcinoma		Poorly differentiated	Unchecked	Unchecked	Checked	Unchecked	Unchecked	Unchecked		yes	Peritoneum	Stage IV	Chemotherapy	No				No	No	2020-08-13	yes	2020-04-19	No	No	yes	Cancer	2020-09-03	Complete	082-1	2021-11-18	2904	11.58	9999	AMCM	Complete
83	083-1	2019-03-13	Instituto Nacional de Cancerología	male	1945-06-18	73	2019-03-13	2019-03-19	Intestinal adenocarcinoma		Poorly differentiated	Unchecked	Unchecked	Checked	Unchecked	Unchecked	Unchecked		No		Stage IIA	Surgery	No				No	No	2019-10-11	No		No	yes	No			Complete	083-1	2021-11-18	2234	1751	9999	AMCM	Complete
84	084-1	2019-03-20	Instituto Nacional de Cancerología	female	1979-02-17	40	2019-03-20	2019-02-14	signet ring cell adenocarcinoma		Well differentiated	Unchecked	Unchecked	Checked	Unchecked	Unchecked	Unchecked		No		Stage IV	None							2019-04-10	yes	2019-04-26	No	No	yes	Cancer	2019-05-13	Complete	084-1	2021-11-18	6557	9999	9999	AMCM	Complete
85	085-1	2019-04-02	Instituto Nacional de Cancerología	male	1972-03-14	47	2019-01-03	2019-01-04	Intestinal adenocarcinoma		Poorly differentiated	Unchecked	Unchecked	Checked	Unchecked	Unchecked	Unchecked		No		Stage IIB	Surgery	yes	2019-05-13	Total gastrectomy	Adenocarcinoma	No	No	2020-06-08	yes	2020-05-08	No	No	yes	Cancer	2020-07-08	Complete	085-1	2021-11-18	3777	12813	16.04	AMCM	Complete
86	086-1	2019-04-02	Instituto Nacional de Cancerología	male	1936-12-31	82	2019-04-02	2019-03-06	Intestinal adenocarcinoma		Moderately differentiated	Unchecked	Unchecked	Checked	Unchecked	Unchecked	Unchecked		No		Stage IIIC	Surgery	yes	2020-01-21	Partial gastrectomy (Subtotal)	Adenocarcinoma	No	No	2020-08-08	yes	2020-08-08	No	No	yes	Cancer	2020-09-27	Complete	086-1	2021-11-18	3372	9999	9999	AMCM	Complete
87	087-1	2019-04-05	Hospital Universitario de la Samaritana	male	1967-06-18	51	2019-04-05	2019-04-16	Carcinoma indiferenciado		Not reported	Unchecked	Unchecked	Unchecked	Unchecked	Checked	Unchecked		No		Stage III	None							2020-01-21	No		No	yes	No			Complete	087-1	2021-11-18	4812	9999	9999	AMCM	Complete
88	088-1	2019-04-09	Hospital Universitario de la Samaritana	female	1947-04-21	71	2019-04-09	2019-04-29	Other	INTESTINAL METAPLAsiA	Not reported	Unchecked	Unchecked	Unchecked	Unchecked	Unchecked	Checked	SD	No		No report	None							2019-09-15	No		No	No	yes	Cancer	2019-09-15	Complete	088-1	2021-11-18	3623	9999	9999	AMCM	Complete
89	089-1	2019-04-24	Instituto Nacional de Cancerología	male	1951-07-05	67	2019-04-24	2019-04-29	Intestinal adenocarcinoma		Not reported	Unchecked	Unchecked	Checked	Checked	Unchecked	Unchecked		No		Stage 0	Surgery	yes	2019-06-14	Mucosectomy	Tubular adenocarcinoma	No	No	2019-11-05	No		yes	yes	No			Complete	089-1	2021-11-18	126.52	2851	9999	AMCM	Complete
90	090-1	2019-04-23	Hospital Universitario de la Samaritana	female	1961-08-05	57	2019-04-23	2019-04-26	signet ring cell adenocarcinoma		Not reported	Unchecked	Unchecked	Unchecked	Checked	Unchecked	Unchecked		No		No report	None							2019-04-26	No		No	No	yes	Cancer	2019-05-23	Complete	090-1	2021-11-18	6342	9999	9999	AMCM	Complete
91	091-1	2019-04-24	Hospital Universitario de la Samaritana	female	1972-02-12	47	2019-04-30	2019-05-10	signet ring cell adenocarcinoma		Moderately differentiated	Unchecked	Unchecked	Unchecked	Checked	Checked	Unchecked		No		Stage II	Surgery	yes	2019-05-03	Total gastrectomy	signet ring cell adenocarcinoma	No	No	2019-10-10	No		yes	yes	No			Complete	091-1	2021-11-18	2977	9999	9999	AMCM	Complete
92	092-1	2019-05-03	Hospital Universitario de la Samaritana	male	1976-03-01	43	2019-05-03	2019-05-10	Other	Advanced Gastric Carcinoma Bormann III	Poorly differentiated	Unchecked	Unchecked	Unchecked	Checked	Unchecked	Unchecked		No		No report	None							2019-06-06	No		No	No	yes	Cancer	2019-09-27	Complete	092-1	2021-11-18	6.38	9999	9999	AMCM	Complete
93	093-1	2019-05-09	Instituto Nacional de Cancerología	female	1928-09-10	90	2019-10-24	2019-11-06	Intestinal adenocarcinoma		Moderately differentiated	Unchecked	Unchecked	Checked	Unchecked	Unchecked	Unchecked		No		Stage IIB	Surgery	yes	2020-01-22	Total gastrectomy	Adenocarcinoma	No	yes	2020-08-08	No		No	yes	No			Complete	093-1	2021-11-18	4999	21434	9999	AMCM	Complete
94	094-1	2019-05-09	Instituto Nacional de Cancerología	male	1958-08-24	60	2019-05-15	2019-05-20	Intestinal adenocarcinoma		Poorly differentiated	Checked	Unchecked	Unchecked	Unchecked	Unchecked	Unchecked		No		Stage IV	Surgery	yes	2019-09-03	Total gastrectomy	Adenocarcinoma	No	No	2020-02-29	yes	2019-09-24	No	No	yes	Cancer	2020-03-06	Complete	094-1	2021-11-18	11.22	9999	9999	AMCM	Complete
95	095-1	2019-06-05	Hospital Universitario de la Samaritana	male	1960-10-22	58	2019-06-05	2019-06-10	Other	Large cell carcinoma	Poorly differentiated	Unchecked	Unchecked	Unchecked	Unchecked	Unchecked	Checked	SD	No		No report	None							2019-07-07	No		No	No	No			Complete	095-1	2021-11-18	13.64	9999	9999	AMCM	Complete
96	096-1	2019-07-04	Instituto Nacional de Cancerología	male	1940-09-14	78	2019-06-19	2019-06-21	Intestinal adenocarcinoma		Moderately differentiated	Unchecked	Unchecked	Checked	Checked	Unchecked	Unchecked		No		Stage IIIC	Chemotherapy	No				No	No	2020-09-18	No		No	yes	No			Complete	096-1	2021-11-18	1.65	2322	9999	AMCM	Complete
97	097-1	2019-07-16	Instituto Nacional de Cancerología	female	1956-09-16	62	2019-06-21	2019-06-26	signet ring cell adenocarcinoma		Poorly differentiated	Unchecked	Unchecked	Checked	Checked	Unchecked	Unchecked		yes	Peritoneum	Stage IV	Chemotherapy	No				No	No	2019-12-02	yes	2019-12-04	No	No	yes	Cancer	2020-05-31	Complete	097-1	2021-11-18	13.71	9999	9999	AMCM	Complete
98	098-1	2019-07-19	Instituto Nacional de Cancerología	female	1972-08-20	46	2019-07-18	2019-07-25	signet ring cell adenocarcinoma		Poorly differentiated	Unchecked	Unchecked	Checked	Checked	Unchecked	Unchecked		yes	Peritoneum	Stage III	Chemotherapy	No				No	No	2020-03-25	yes	2020-03-25	No	No	yes	Cancer	2020-04-09	Complete	098-1	2021-11-18	0.53	3942	9999	AMCM	Complete
99	099-1	2019-07-22	Instituto Nacional de Cancerología	male	1954-07-12	65	2019-07-16	2019-07-19	Intestinal adenocarcinoma		Not reported	Unchecked	Unchecked	Unchecked	Checked	Checked	Unchecked		No		Stage III	Surgery	yes	2019-09-02	Partial gastrectomy (Subtotal)	Adenocarcinoma	No	yes	2019-12-06	No		No	No	yes	Cancer	2019-12-21	Complete	099-1	2021-11-18	5886	9999	9999	AMCM	Complete
100	100-1	2019-07-23	Hospital Universitario de la Samaritana	male	1956-04-02	63	2019-07-22	2019-07-29	signet ring cell adenocarcinoma		Poorly differentiated	Checked	Unchecked	Unchecked	Unchecked	Unchecked	Unchecked		yes	Lung	Stage III	Chemotherapy	No				No	No	2019-09-09	No		No	No	yes	Cancer	2019-12-28	Complete	100-1	2021-11-18	5418	9999	9999	AMCM	Complete
101	101-1	2019-07-23	Instituto Nacional de Cancerología	female	1968-03-11	51	2019-06-13	2019-06-13	Adenocarcinoma		Moderately differentiated	Unchecked	Checked	Checked	Unchecked	Unchecked	Unchecked		yes	Bone	Stage IV	Chemotherapy	No				No	No	2019-08-13	yes	2019-08-03	No	No	yes	Cancer	2019-09-18	Complete	101-1	2021-11-18	5884	9999	9999	AMCM	Complete
102	102-1	2019-07-25	Instituto Nacional de Cancerología	male	1978-02-23	41	2019-07-25	2019-07-29	signet ring cell adenocarcinoma		Poorly differentiated	Unchecked	Unchecked	Unchecked	Checked	Checked	Unchecked		No		Stage IB	Surgery	yes	2019-09-23	Total gastrectomy	signet ring cell adenocarcinoma	No	No	2020-07-27	No		No	yes	No			Complete	102-1	2021-11-18	0.53	9999	9999	AMCM	Complete
103	103-1	2019-07-30	Instituto Nacional de Cancerología	male	1964-01-28	55	2019-07-30	2019-06-27	signet ring cell adenocarcinoma		Not reported	Unchecked	Unchecked	Unchecked	Unchecked	Unchecked	Checked	Gastroesophageal junction	No		Stage I	Chemotherapy	No				yes	No	2020-09-15	yes	2020-09-09	No	No	yes	Cancer	2020-09-16	Complete	103-1	2021-11-18	2165	2233	9999	AMCM	Complete
104	104-1	2019-08-01	Instituto Nacional de Cancerología	female	1954-06-03	65	2019-06-17	2019-06-19	Intestinal adenocarcinoma		Moderately differentiated	Unchecked	Unchecked	Checked	Unchecked	Checked	Unchecked		yes	Peritoneum	Stage IV	Chemotherapy	No				No	No	2019-11-20	yes	2019-10-30	No	No	yes	Cancer	2019-11-24	Complete	104-1	2021-11-18	3529	9999	9999	AMCM	Complete
105	105-1	2019-08-06	Hospital Universitario de la Samaritana	male	1995-09-06	23	2019-08-06	2019-08-21	Other	Malignant pyloric tumor	Not reported	Unchecked	Unchecked	Unchecked	Unchecked	Checked	Unchecked		No		No report	None							2019-12-11	No		No	No	No			Complete	105-1	2021-11-18	0.6979	9999	9999	AMCM	Complete
106	106-1	2019-08-06	Instituto Nacional de Cancerología	female	1946-05-02	73	2019-08-06	2019-08-12	signet ring cell adenocarcinoma		Poorly differentiated	Unchecked	Unchecked	Unchecked	Checked	Checked	Unchecked		No		Stage IIIC	Surgery	yes	2019-10-01	Partial gastrectomy (Subtotal)	signet ring cell adenocarcinoma	No	yes	2020-10-09	No		yes	No	No			Complete	106-1	2021-11-18	3.69	1663	34.81	AMCM	Complete
107	107-1	2019-08-13	Instituto Nacional de Cancerología	male	1958-11-05	60	2019-08-13	2019-08-21	signet ring cell adenocarcinoma		Moderately differentiated	Checked	Unchecked	Unchecked	Unchecked	Unchecked	Unchecked		No		Stage II	Surgery	yes	2020-01-15	Total gastrectomy	Adenocarcinoma	yes	No	2020-02-19	No		No	No	yes	Cancer	2020-07-27	Complete	107-1	2021-11-18	4.76	2147	9999	AMCM	Complete
108	108-1	2019-08-26	Instituto Nacional de Cancerología	male	1954-04-20	65	2019-07-09	2019-07-10	Adenocarcinoma		Moderately differentiated	Checked	Unchecked	Unchecked	Unchecked	Unchecked	Unchecked		yes	Liver	Stage IV	Chemotherapy	No				No	No	2020-03-09	yes	2020-03-09	No	yes	No			Complete	108-1	2021-11-18	2171	9999	9999	AMCM	Complete
109	109-1	2019-09-12	Instituto Nacional de Cancerología	male	1961-05-07	58	2019-09-11	2019-09-04	Intestinal adenocarcinoma		Moderately differentiated	Checked	Unchecked	Unchecked	Unchecked	Unchecked	Unchecked		No		Stage III	Surgery	yes	2019-11-20	Total gastrectomy	Mucinous adenocarcinoma	No	yes	2020-11-09	No		yes	No	No			Complete	109-1	2022-05-02	6364	13217	16.34	AMC	Complete
110	110-1	2019-09-16	Instituto Nacional de Cancerología	male	1969-06-07	50	2019-06-15	2019-08-30	Intestinal adenocarcinoma		Moderately differentiated	Unchecked	Unchecked	Unchecked	Checked	Checked	Unchecked		No		Stage IV	Chemotherapy	No				No	No	2020-12-16	No		No	yes	No			Complete	110-1	2022-05-02	13.66	16173	9999	AMC	Complete
111	111-1	2019-09-18	Instituto Nacional de Cancerología	female	1964-05-20	55	2019-04-05	2019-09-02	Intestinal adenocarcinoma		Well differentiated	Checked	Unchecked	Checked	Unchecked	Unchecked	Unchecked		No		Stage I	Surgery	No				No	No	2020-09-18	No		No	yes	No			Complete	111-1	2022-05-02	3115	9999	9999	AMC	Complete
112	112-1	2019-09-25	Instituto Nacional de Cancerología	female	1949-10-30	69	2019-07-16	2019-07-31	Intestinal adenocarcinoma		Well differentiated	Unchecked	Unchecked	Unchecked	Unchecked	Unchecked	Checked	Minor Curvature	No		Stage I	Surgery	yes	2019-10-08	Mucosectomy	Other	No	No	2020-08-24	No		yes	yes	No			Complete	9393	2022-05-02	9393	9999	9999	AMC	Complete
113	113-1	2019-09-25	Instituto Nacional de Cancerología	male	1962-09-12	57	2019-08-30	2019-08-30	signet ring cell adenocarcinoma		Not reported	Unchecked	Unchecked	Checked	Unchecked	Unchecked	Unchecked		No		Stage IIIB	Surgery	yes	2019-10-16	Total gastrectomy	Adenocarcinoma	No	yes	2020-03-05	yes	2020-03-06	No	No	yes	Cancer	2020-03-19	Complete	113-1	2022-05-02	3352	9999	9999	AMC	Complete
114	114-1	2019-09-30	Instituto Nacional de Cancerología	male	1966-02-16	53	2019-07-24	2019-07-30	Intestinal adenocarcinoma		Moderately differentiated	Unchecked	Unchecked	Checked	Checked	Unchecked	Unchecked		No		Stage IIB	Surgery	yes	2019-11-06	Partial gastrectomy (Subtotal)	Adenocarcinoma	No	yes	2021-01-18	No		yes	No	No			Complete	114-1	2022-06-28	1008	9999	9999	JAR	Complete
115	115-1	2019-10-02	Instituto Nacional de Cancerología	male	1969-12-09	49	2019-08-22	2019-09-19	Intestinal adenocarcinoma		Poorly differentiated	Checked	Unchecked	Unchecked	Unchecked	Unchecked	Unchecked		yes	Peritoneum	Stage IV	Chemotherapy	No				No	No	2020-12-04	No		No	yes	No			Complete	115-1	2022-05-02	2787	15175	9999	AMC	Complete
116	116-1	2019-10-02	Instituto Nacional de Cancerología	male	1982-01-12	37	2019-09-25	2019-10-07	Intestinal adenocarcinoma		Poorly differentiated	Unchecked	Unchecked	Checked	Unchecked	Unchecked	Unchecked		yes	Liver	Stage IV	Chemotherapy	No				No	No	2019-12-05	yes	2019-12-27	No	No	yes	Cancer	2019-12-28	Complete	116-1	2022-05-02	3394	9999	9999	AMC	Complete
117	117-1	2019-10-04	Instituto Nacional de Cancerología	female	1956-10-06	62	2019-09-04	2019-11-25	Other	Intragastric GIST	Not reported	Unchecked	Unchecked	Checked	Unchecked	Unchecked	Unchecked		No		Stage I	Surgery	yes	2019-11-18	Partial gastrectomy (Subtotal)	Other	No	No	2019-12-02	No		No	yes	No			Complete	117-1	2022-05-02	12.48	9999	9999	AMC	Complete
118	118-1	2019-10-08	Instituto Nacional de Cancerología	male	1967-09-20	52	2019-10-08	2019-11-14	Adenocarcinoma		Moderately differentiated	Unchecked	Unchecked	Unchecked	Unchecked	Unchecked	Checked	Gastroesophageal junction	yes	Liver	Stage III	Surgery	yes	2020-09-02	Total gastrectomy	Other	yes	yes	2021-02-10	No		yes	No	No			Complete	118-1	2022-05-02	1765	1.4	7798	AMC	Complete
119	119-1	2019-10-15	Instituto Nacional de Cancerología	female	1953-11-15	65	2019-10-15	2019-10-22	Intestinal adenocarcinoma		Moderately differentiated	Unchecked	Unchecked	Checked	Checked	Unchecked	Unchecked		No		Stage IB	Surgery	yes	2020-01-08	Partial gastrectomy (Subtotal)	Adenocarcinoma	No	No	2021-02-19	No		yes	No	No			Complete	119-1	2022-05-02	2723	1499	5402	AMC	Complete
120	120-1	2019-10-21	Instituto Nacional de Cancerología	male	1951-12-09	67	2019-10-21	2019-10-24	signet ring cell adenocarcinoma		Not reported	Unchecked	Unchecked	Checked	Checked	Unchecked	Unchecked		No		Stage IIIC	Chemotherapy	No				No	No	2019-12-06	No		No	yes	No			Complete	120-1	2022-05-02	8869	9999	9999	AMC	Complete
121	121-1	2019-10-21	Instituto Nacional de Cancerología	male	1960-09-20	59	2019-09-16	2019-09-17	signet ring cell adenocarcinoma		Poorly differentiated	Unchecked	Unchecked	Checked	Checked	Unchecked	Unchecked		yes	Pancreas	Stage IV	Chemotherapy	No				yes	No	2020-07-21	No		No	No	yes	Cancer	2020-12-27	Complete	121-1	2022-05-02	4698	9999	9999	AMC	Complete
122	122-1	2019-10-22	Instituto Nacional de Cancerología	female	1954-03-15	65	2019-09-09	2019-10-28	Intestinal adenocarcinoma		Poorly differentiated	Unchecked	Unchecked	Checked	Checked	Unchecked	Unchecked		yes	Lung	Stage IIIA	Surgery	yes	2019-11-13	Partial gastrectomy (Subtotal)	Adenocarcinoma	No	yes	2020-10-07	No		No	No	No			Complete	122-1	2022-05-02	68.38	33.83	44.44	AMC	Complete
123	123-1	2019-11-01	Instituto Nacional de Cancerología	male	1958-07-04	61	2019-11-01	2019-11-12	Intestinal adenocarcinoma		Moderately differentiated	Unchecked	Unchecked	Unchecked	Unchecked	Checked	Unchecked		yes	Liver	Stage IV	Chemotherapy	No				No	No	2019-12-03	yes	2020-03-02	No	No	yes	Cancer	2020-03-10	Complete	123-1	2022-05-02	6182	9999	9999	AMC	Complete
124	124-1	2019-11-06	Hospital Universitario de la Samaritana	male	1966-01-03	53	2019-11-06	2019-11-15	Intestinal adenocarcinoma		Poorly differentiated	Unchecked	Unchecked	Checked	Checked	Unchecked	Unchecked		No		Stage III	None							2019-12-16	yes	2019-12-16	No	No	yes	Cancer	2020-01-07	Complete	124-1	2022-05-02	5959	9999	9999	AMC	Complete
125	125-1	2019-11-06	Instituto Nacional de Cancerología	male	1966-01-22	53	2019-10-15	2019-10-15	Intestinal adenocarcinoma		Well differentiated	Unchecked	Unchecked	Unchecked	Unchecked	Checked	Unchecked		No		Stage IA	Surgery	yes	2019-12-02	Partial gastrectomy (Subtotal)	Adenocarcinoma	No	No	2020-12-24	No		yes	yes	No			Complete	125-1	2022-05-02	0.53	9999	9999	AMC	Complete
126	126-1	2019-11-15	Instituto Nacional de Cancerología	male	1957-12-06	61	2019-11-02	2019-11-07	Adenocarcinoma		Well differentiated	Unchecked	Unchecked	Unchecked	Unchecked	Unchecked	Checked	Major Curvature	No		Stage IIIA	Surgery	yes	2019-12-02	Partial gastrectomy (Subtotal)	Adenocarcinoma	No	yes	2020-08-26	No		yes	yes	No			Complete	126-1	2022-05-02	5656	9999	9999	AMC	Complete
127	127-1	2019-11-20	Instituto Nacional de Cancerología	male	1951-06-27	68	2019-10-01	2019-10-01	Intestinal adenocarcinoma		Moderately differentiated	Checked	Unchecked	Unchecked	Unchecked	Unchecked	Unchecked		No		Stage III	Surgery	yes	2020-02-03	Total gastrectomy	Adenocarcinoma	No	yes	2020-12-02	No		No	yes	No			Complete	127-1	2022-05-02	7514	9999	9999	AMC	Complete
128	128-1	2019-11-20	Instituto Nacional de Cancerología	male	1965-08-25	54	2019-11-01	2019-11-07	Intestinal adenocarcinoma		Poorly differentiated	Unchecked	Unchecked	Checked	Checked	Unchecked	Unchecked		No		Stage IIIC	Surgery	yes	2019-12-23	Partial gastrectomy (Subtotal)	Adenocarcinoma	No	yes	2020-12-10	yes	2020-09-01	No	No	yes	Cancer	2020-12-21	Complete	128-1	2022-05-02	2584	1244	9999	AMC	Complete
129	129-1	2019-12-17	Instituto Nacional de Cancerología	male	1966-01-22	57	2019-12-17	2019-11-12	Mucinous adenocarcinoma		Not reported	Unchecked	Unchecked	Unchecked	Checked	Checked	Unchecked		No		Stage IA	Surgery	yes	2020-02-19	Partial gastrectomy (Subtotal)	Mucinous adenocarcinoma	No	yes	2021-02-10	No		yes	yes	No			Complete	129-1	2022-05-02	3578	5829	9999	AMC	Complete
130	130-1	2019-12-19	Instituto Nacional de Cancerología	male	1942-03-30	77	2019-11-27	2019-12-02	Intestinal adenocarcinoma		Moderately differentiated	Checked	Unchecked	Checked	Unchecked	Unchecked	Unchecked		No		Stage IIIB	Surgery	No				No	No	2019-12-17	yes	2020-01-04	No	No	yes	Cancer	2020-04-01	Complete	130-1	2022-05-02	0.53	9999	9999	AMC	Complete
131	131-1	2020-01-23	Instituto Nacional de Cancerología	male	1957-02-05	62	2020-01-07	2020-01-13	signet ring cell adenocarcinoma		Poorly differentiated	Unchecked	Unchecked	Checked	Unchecked	Unchecked	Unchecked		yes	Liver	No report	Chemotherapy	No				No	No	2020-01-22	yes	2020-06-18	No	No	yes	Cancer	2020-07-01	Complete	131-1	2022-05-02	12.72	9999	9999	AMC	Complete
132	132-1	2020-01-28	Instituto Nacional de Cancerología	male	1942-08-25	77	2019-12-17	2019-12-17	signet ring cell adenocarcinoma		Not reported	Unchecked	Unchecked	Unchecked	Unchecked	Checked	Unchecked		No		Stage IIIB	Surgery	yes	2020-02-25	Partial gastrectomy (Subtotal)	Mucinous adenocarcinoma	No	No	2020-03-10	yes	2020-03-12	No	No	yes	Cancer	2020-03-19	Complete	132-1	2022-05-02	8036	9999	9999	AMC	Complete
133	133-1	2020-01-29	Instituto Nacional de Cancerología	female	1955-02-01	64	2019-12-14	2019-12-16	signet ring cell adenocarcinoma		Not reported	Unchecked	Checked	Unchecked	Unchecked	Unchecked	Unchecked		yes	Peritoneum	Stage IV	Surgery	No				No	No	2020-01-28	yes	2020-06-28	No	No	yes	Cancer	2020-07-04	Complete	133-1	2022-05-02	16.59	9999	9999	AMC	Complete
134	134-1	2020-01-31	Instituto Nacional de Cancerología	male	1948-04-07	71	2019-03-11	2019-11-08	Mucinous adenocarcinoma		Not reported	Unchecked	Unchecked	Unchecked	Checked	Checked	Unchecked		No		Stage IIA	Surgery	No				yes	No	2021-02-10	No		No	No	No			Complete	134-1	2022-05-02	0.8654	16.83	7001	AMC	Complete
135	135-1	2020-02-04	Instituto Nacional de Cancerología	male	1956-02-03	63	2020-01-21	2020-01-24	Intestinal adenocarcinoma		Well differentiated	Unchecked	Unchecked	Unchecked	Checked	Checked	Unchecked		yes	Liver	Stage IV	Chemotherapy	No				No	No	2020-04-02	No		No	yes	No			Complete	135-1	2022-05-02	15.79	9999	9999	AMC	Complete
136	136-1	2020-02-04	Instituto Nacional de Cancerología	male	1944-10-28	75	2019-09-24	2019-12-31	Intestinal adenocarcinoma		Moderately differentiated	Unchecked	Unchecked	Unchecked	Unchecked	Unchecked	Checked	Gastroesophageal junction	yes	Liver	Stage IV	Chemotherapy	No				No	No	2020-08-25	yes	2020-09-24	No	No	yes	Cancer	2020-09-25	Complete	136-1	2022-05-02	0.53	9999	99999	AMC	Complete
137	137-1	2020-02-11	Instituto Nacional de Cancerología	female	1970-11-11	49	2020-01-21	2020-01-27	signet ring cell adenocarcinoma		Poorly differentiated	Unchecked	Unchecked	Unchecked	Checked	Unchecked	Unchecked		No		Stage IIA	Surgery	yes	2020-03-04	Partial gastrectomy (Subtotal)	Adenocarcinoma	No	yes	2020-12-14	No		No	yes	No			Complete	137-1	2022-05-02	13.98	9999	9999	AMC	Complete
138	138-1	2020-02-12	Instituto Nacional de Cancerología	female	1952-02-04	68	2020-02-12	2020-02-26	Adenocarcinoma		Poorly differentiated	Unchecked	Unchecked	Checked	Unchecked	Unchecked	Unchecked		No		Stage III	Chemotherapy	No				yes	No	2021-02-22	yes	2021-02-22	No	No	No			Complete	138-1	2022-05-02	6889	11.65	14.44	AMC	Complete
139	139-1	2020-02-17	Instituto Nacional de Cancerología	male	1954-07-16	65	2019-12-06	2019-12-09	Intestinal adenocarcinoma		Poorly differentiated	Unchecked	Unchecked	Unchecked	Checked	Checked	Unchecked		No		Stage III	Surgery	No				No	No	2020-02-17	No		No	yes	No			Complete	139-1	2022-05-02	4236	9999	9999	AMC	Complete
140	140-1	2020-02-18	Instituto Nacional de Cancerología	male	1957-03-14	62	2020-02-18	2020-02-20	Intestinal adenocarcinoma		Moderately differentiated	Unchecked	Unchecked	Unchecked	Unchecked	Unchecked	Checked	SD	yes	Other	Stage IIB	Surgery	yes	2020-07-08	Total gastrectomy	Other	yes	yes	2021-06-18	No		No	No	No			Complete	140-1	2022-05-02	5307	9073	9999	AMC	Complete
141	141-1	2020-02-24	Instituto Nacional de Cancerología	female	1958-01-22	62	2020-01-08	2020-01-14	Other	Carcinoma In situ	Well differentiated	Unchecked	Unchecked	Checked	Unchecked	Unchecked	Unchecked		No		Stage 0	Surgery	No				No	No	2020-02-24	No		No	yes	No			Complete	141-1	2022-05-02	22.7	9999	9999	AMC	Complete
142	142-1	2020-03-10	Instituto Nacional de Cancerología	male	1967-07-03	52	2020-01-25	2020-01-31	Adenocarcinoma		Poorly differentiated	Unchecked	Unchecked	Checked	Unchecked	Unchecked	Unchecked		No		Stage IIIA	Surgery	yes	2020-04-07	Total gastrectomy	Adenocarcinoma	No	No	2021-11-02	No		No	No	No			Complete	142-1	2022-05-02	5318	5313	9999	AMC	Complete
143	143-1	2020-03-16	Instituto Nacional de Cancerología	male	1954-12-28	65	2020-03-16	2020-03-18	signet ring cell adenocarcinoma		Not reported	Unchecked	Unchecked	Unchecked	Unchecked	Unchecked	Checked	SD	No		Stage IIB	Surgery	yes	2020-07-09	Total gastrectomy	signet ring cell adenocarcinoma	No	No	2021-03-29	No		No	No	No			Complete	143-1	2022-05-02	13.06	13.91	9999	AMC	Complete
144	144-1	2020-03-16	Instituto Nacional de Cancerología	female	1937-06-25	82	2020-03-12	2020-03-17	signet ring cell adenocarcinoma		Poorly differentiated	Unchecked	Unchecked	Checked	Checked	Checked	Unchecked		No		Stage II	Surgery	No				No	No	2020-10-29	No		No	yes	No			Complete	144-1	2022-05-02	28.34	9999	9999	AMC	Complete
145	385145-1	2020-09-08	Instituto Nacional de Cancerología	female	1976-06-28	44	2020-09-08	2020-09-17	Intestinal adenocarcinoma		Poorly differentiated	Unchecked	Unchecked	Checked	Checked	Unchecked	Unchecked		yes	Pancreas	Stage IV	Surgery	yes	2020-09-28	Other	Adenocarcinoma	No	No	2020-10-15	No		No	yes	No			Complete	145-1	2022-05-02	9.48	9999	9999	AMC	Complete
146	146-1	2020-09-21	Instituto Nacional de Cancerología	female	1970-06-03	50	2020-06-18	2020-07-07	Other	GIST	Not reported	Unchecked	Unchecked	Unchecked	Unchecked	Unchecked	Checked	Major Curvature	No		Stage II	Surgery	yes	2020-09-29	Partial gastrectomy (Subtotal)	Adenocarcinoma	No	No	2021-07-21	No		No	No	No			Complete	146-1	2022-05-02	16.92	9999	9999	AMC	Complete
147	147-1	2020-09-22	Instituto Nacional de Cancerología	female	1959-02-09	61	2020-07-15	2020-07-18	Intestinal adenocarcinoma		Not reported	Unchecked	Unchecked	Checked	Checked	Unchecked	Unchecked		yes	Lung	Stage IV	Chemotherapy	No				No	No	2020-10-05	yes	2020-10-17	No	No	yes	Cancer	2020-11-15	Complete	147-1	2022-05-02	27.85	9999	9999	AMC	Complete
148	148-1	2020-10-08	Instituto Nacional de Cancerología	female	1953-01-07	67	2020-10-07	2020-10-15	Intestinal adenocarcinoma		Well differentiated	Unchecked	Unchecked	Checked	Checked	Unchecked	Unchecked		No		Stage IIIB	Chemotherapy	No				No	yes	2020-10-30	yes	2021-01-25	No	No	yes	Cancer	2021-02-16	Complete	148-1	2022-05-02	16.29	9999	9999	AMC	Complete
149	149-1	2020-10-14	Instituto Nacional de Cancerología	male	1967-08-19	53	2020-07-24	2020-07-27	Intestinal adenocarcinoma		Poorly differentiated	Unchecked	Unchecked	Checked	Unchecked	Unchecked	Unchecked		No		Stage IIIB	Surgery	yes	2020-10-19	Total gastrectomy	Adenocarcinoma	No	yes	2021-08-10	No		No	No	No			Complete	149-1	2022-05-02	4804	9999	9999	AMC	Complete
150	150-1	2020-10-14	Instituto Nacional de Cancerología	male	1952-07-21	68	2020-08-20	2020-08-22	signet ring cell adenocarcinoma		Moderately differentiated	Unchecked	Unchecked	Unchecked	Checked	Unchecked	Unchecked		yes	Bone	Stage IV	None							2020-12-09	yes	2020-12-08	No	No	yes	Cancer	2020-12-14	Complete	150-1	2022-05-02	22104	9999	9999	AMC	Complete
151	151-1	2021-11-04	Instituto Nacional de Cancerología	male	1943-03-28	77	2020-08-25	2020-08-31	Other	Gastric adenocarcinoma mucinous type with signet ring cells	Not reported	Unchecked	Unchecked	Checked	Checked	Unchecked	Unchecked		No		No report	None							2020-10-22	No		No	No	No			Complete	151-1	2022-05-02	4217	9999	9999	AMC	Complete
152	152-1	2020-10-26	Instituto Nacional de Cancerología	male	1957-05-23	63	2020-07-27	2020-07-31	signet ring cell adenocarcinoma		Poorly differentiated	Unchecked	Unchecked	Unchecked	Checked	Checked	Unchecked		yes	Peritoneum	Stage IV	Chemotherapy	No				No	No	2020-11-05	yes	2020-12-03	No	No	yes	Cancer	2020-12-03	Complete	152-1	2022-05-02	40092	9999	9999	AMC	Complete
153	153-1	2021-11-04	Instituto Nacional de Cancerología	female	1960-04-10	60	2020-08-18	2020-08-18	signet ring cell adenocarcinoma		Poorly differentiated	Unchecked	Unchecked	Unchecked	Unchecked	Unchecked	Checked	SD	No		No report	Chemotherapy	No				yes	yes	2021-10-08	No		No	No	No			Complete	153-1	2022-05-02	18651	9999	9999	AMC	Complete
154	154-1	2021-11-04	Instituto Nacional de Cancerología	male	1970-04-10	50	2020-11-04	2020-11-12	signet ring cell adenocarcinoma		Poorly differentiated	Checked	Unchecked	Checked	Unchecked	Unchecked	Unchecked		No		Stage IV	Chemotherapy	No				yes	yes	2021-10-19	No		No	No	No			Complete	154-1	2022-05-02	2922	9999	9999	AMC	Complete
155	155-1	2020-11-04	Instituto Nacional de Cancerología	female	1975-05-03	45	2020-09-22	2020-09-22	Adenocarcinoma		Poorly differentiated	Checked	Checked	Unchecked	Unchecked	Unchecked	Unchecked		yes	Peritoneum	Stage III	Chemotherapy	No				No	yes	2021-05-27	No		No	No	No			Complete	155-1	2022-05-02	3375	9999	9999	AMC	Complete
156	156-1	2020-11-12	Instituto Nacional de Cancerología	male	1956-09-12	64	2021-09-27	2021-09-30	Adenocarcinoma		Not reported	Unchecked	Unchecked	Unchecked	Unchecked	Unchecked	Checked	SD	No		Stage II	Surgery	yes	2020-12-02	Total gastrectomy	Adenocarcinoma	No	No	2021-09-27	No		No	No	No			Complete	156-1	2022-05-02	30581	9999	9999	AMC	Complete
157	157-1	2020-11-13	Instituto Nacional de Cancerología	male	1962-03-18	58	2020-11-18	2020-12-01	Intestinal adenocarcinoma		Moderately differentiated	Unchecked	Unchecked	Unchecked	Checked	Unchecked	Unchecked		No		Stage IIIB	Surgery	yes	2020-11-30	Partial gastrectomy (Subtotal)	Other	No	yes	2021-09-23	No		No	No	No			Complete	157-1	2022-05-02	29.26	9999	9999	AMC	Complete
158	158-1	2020-11-13	Instituto Nacional de Cancerología	male	1951-11-02	69	2020-11-06	2020-11-24	Intestinal adenocarcinoma		Poorly differentiated	Unchecked	Unchecked	Checked	Unchecked	Unchecked	Unchecked		yes	Bone	Stage IV	None							2020-11-13	yes	2020-11-13	No	No	yes	Cancer	2020-11-22	Complete	158-1	2022-05-02	38869	9999	9999	AMC	Complete
159	159-1	2020-11-30	Instituto Nacional de Cancerología	male	1975-06-26	45	2020-11-25	2020-12-03	Intestinal adenocarcinoma		Poorly differentiated	Unchecked	Unchecked	Unchecked	Unchecked	Unchecked	Checked	SD	No		Stage I	Chemotherapy	No				No	No	2021-03-15	No		No	No	yes	Cancer	2021-11-28	Complete	159-1	2022-05-02	2066	9999	9999	AMC	Complete
160	160-1	2020-12-09	Instituto Nacional de Cancerología	male	1969-06-11	51	2020-12-30	2021-01-04	Intestinal adenocarcinoma		Moderately differentiated	Unchecked	Unchecked	Checked	Unchecked	Unchecked	Unchecked		No		Stage II	Surgery	yes	2021-03-05	Mucosectomy	Adenocarcinoma	No	No	2021-06-18	No		No	No	No			Complete	160-1	2022-05-02	21529	9999	9999	AMC	Complete
161	161-1	2020-12-09	Instituto Nacional de Cancerología	male	1950-12-10	69	2020-10-22	2020-10-22	Adenocarcinoma		Well differentiated	Unchecked	Unchecked	Unchecked	Unchecked	Unchecked	Checked	Gastroesophageal junction	yes	Liver	Stage IV	Chemotherapy	No				yes	yes	2021-04-19	No		No	No	No			Complete	161-1	2022-05-02	9685	9999	9999	AMC	Complete
162	162-1	2020-12-14	Instituto Nacional de Cancerología	female	1945-03-04	76	2021-03-12	2021-03-17	signet ring cell adenocarcinoma		Poorly differentiated	Unchecked	Unchecked	Checked	Checked	Unchecked	Unchecked		No		Stage IIIA	Surgery	yes	2021-03-31	Total gastrectomy	signet ring cell adenocarcinoma	No	No	2021-03-23	No		No	No	No			Complete	162-1	2022-05-02	12719	9999	9999	AMC	Complete
163	163-1	2022-06-15	Instituto Nacional de Cancerología	female	1991-10-30	30	2022-05-17	2022-05-24	Other	MALIGNANT TUMOR OF THE STOMACH, UNSPECIFIED PORTION	Not reported	Unchecked	Unchecked	Checked	Unchecked	Unchecked	Unchecked		No		No report	None							2022-05-13	No		No	No	No			Complete	163-1	2022-05-02	10664	9999	9999	AMC	Complete
164	164-1	2022-06-15	Instituto Nacional de Cancerología	male	1950-03-19	70	2020-12-18	2020-12-22	signet ring cell adenocarcinoma		Poorly differentiated	Unchecked	Unchecked	Checked	Unchecked	Unchecked	Unchecked		No		Stage IV	Chemotherapy	No				No	yes	2021-09-03	yes	2021-08-31	No	No	yes	Cancer	2021-09-05	Complete	164-1	2022-05-02	25.5	9999	9999	AMC	Complete
165	165-1	2020-12-17	Instituto Nacional de Cancerología	male	1972-06-03	48	2020-12-17	2020-12-29	Other	MALIGNANT TUMOR OF THE GASTROESOPHAGEAL JUNCTION	Not reported	Unchecked	Unchecked	Unchecked	Unchecked	Unchecked	Checked	SD	No		Stage I	None							2020-12-17	No		No	yes	No			Complete	165-1	2022-05-02	3191	9999	9999	AMC	Complete
166	166-1	2022-06-15	Instituto Nacional de Cancerología	male	1955-05-04	65	2021-01-21	2021-01-27	Adenocarcinoma		Poorly differentiated	Checked	Unchecked	Unchecked	Unchecked	Unchecked	Unchecked		yes	Liver	Stage IV	Chemotherapy	yes	2021-07-19	Other	Adenocarcinoma	No	yes	2022-02-15	No		yes	No	No			Complete	166-1	2022-05-02	1837	9999	9999	AMC	Complete
167	167-1	2021-01-27	Instituto Nacional de Cancerología	male	1939-09-11	81	2020-04-12	2020-04-15	Intestinal adenocarcinoma		Moderately differentiated	Unchecked	Unchecked	Checked	Unchecked	Unchecked	Unchecked		yes	Liver	Stage IIIC	None							2021-06-23	No		No	No	No			Complete	167-1	2022-05-02	1493	9999	9999	AMC	Complete
168	168-1	2021-02-04	Instituto Nacional de Cancerología	male	1957-05-07	63	2020-10-23	2020-11-11	Intestinal adenocarcinoma		Moderately differentiated	Checked	Unchecked	Checked	Unchecked	Unchecked	Unchecked		yes	Other	Stage III	Surgery	yes	2021-08-03	Total gastrectomy	Other	yes	yes	2021-10-04	No		yes	No	No			Complete	168-1	2022-05-02	1244	9999	9999	AMC	Complete
169	169-1	2022-05-05	Instituto Nacional de Cancerología	male	1963-02-18	57	2021-02-17	2021-02-25	Intestinal adenocarcinoma		Moderately differentiated	Unchecked	Unchecked	Unchecked	Checked	Checked	Unchecked		No		No report	Chemotherapy	No				No	yes	2021-06-21	No		No	No	yes	Cancer	2021-07-26	Complete	169-1	2022-05-02	10.52	9999	9999	AMC	Complete
170	170-1	2021-02-09	Instituto Nacional de Cancerología	male	1952-01-21	69	2020-10-21	2020-10-24	Intestinal adenocarcinoma		Poorly differentiated	Unchecked	Unchecked	Unchecked	Unchecked	Unchecked	Checked	SD	No		Stage IIB	Surgery	yes	2021-03-11	Total gastrectomy	Other	No	yes	2021-05-25	No		No	No	No			Complete	170-1	2022-05-02	24.04	9999	9999	AMC	Complete
171	171-1	2021-02-12	Instituto Nacional de Cancerología	male	1970-06-21	50	2021-02-22	2021-02-25	Other	MIXED ADENOCARCINOMA	Poorly differentiated	Unchecked	Unchecked	Unchecked	Unchecked	Unchecked	Checked	SD	No		Stage III	Surgery	yes	2021-02-26	Total gastrectomy	Other	No	yes	2021-09-23	No		No	No	No			Complete	171-1	2022-05-02	11.27	9999	9999	AMC	Complete
172	172-1	2021-02-15	Instituto Nacional de Cancerología	female	1967-12-24	53	2021-01-12	2021-02-04	signet ring cell adenocarcinoma		Poorly differentiated	Unchecked	Checked	Unchecked	Unchecked	Unchecked	Unchecked		No		Stage IIIC	Surgery	yes	2021-02-24	Other	signet ring cell adenocarcinoma	No	No	2021-04-10	No		No	No	No			Complete	172-1	2022-05-02	0.53	9999	9999	AMC	Complete
173	173-1	2021-02-16	Instituto Nacional de Cancerología	male	1974-09-22	46	2021-02-05	2021-02-10	Intestinal adenocarcinoma		Moderately differentiated	Checked	Unchecked	Unchecked	Unchecked	Unchecked	Checked	SD	No		Stage IIIB	Chemotherapy	No				No	yes	2021-05-21	yes	2021-05-21	No	No	yes	Cancer	2021-05-21	Complete	173-1	2022-05-02	38	9999	9999	AMC	Complete
174	174-1	2021-02-25	Instituto Nacional de Cancerología	female	1951-12-12	69	2020-10-31	2020-11-06	Adenocarcinoma		Moderately differentiated	Unchecked	Unchecked	Unchecked	Unchecked	Unchecked	Checked	SD	No		Stage II	None							2021-03-09	No		No	yes	yes	Otra causa	2021-07-02	Complete	174-1	2022-05-02	12.76	9999	9999	AMC	Complete
175	175-1	2021-02-26	Instituto Nacional de Cancerología	male	1954-09-23	64	2021-01-18	2021-01-20	Adenocarcinoma		Poorly differentiated	Unchecked	Unchecked	Unchecked	Checked	Checked	Unchecked		No		Stage I	Surgery	yes	2021-05-10	Other	signet ring cell adenocarcinoma	No	No	2021-05-24	No		No	No	No			Complete	175-1	2022-05-02	5061	9999	9999	AMC	Complete
176	176-1	2021-03-04	Instituto Nacional de Cancerología	male	1985-02-13	36	2021-02-18	2021-02-24	signet ring cell adenocarcinoma		Not reported	Unchecked	Unchecked	Checked	Checked	Unchecked	Checked	SD	yes	Pancreas	Stage IV	Chemotherapy	No				No	yes	2021-09-03	No		No	No	No			Complete	176-1	2022-05-10	25.69	9999	9999	JAR	Complete
177	177-1	2021-03-11	Instituto Nacional de Cancerología	male	1955-06-06	65	2021-03-12	2021-03-19	Intestinal adenocarcinoma		Not reported	Unchecked	Unchecked	Unchecked	Checked	Unchecked	Unchecked		No		Stage I	Surgery	yes	2021-07-22	Partial gastrectomy (Subtotal)	Other	No	No	2021-08-19	No		yes	No	No			Complete	177-1	2022-05-10	31.59	9999	9999	JAR	Complete
178	178-1	2021-06-25	Instituto Nacional de Cancerología	male	1960-05-06	61	2021-05-21	2021-05-31	signet ring cell adenocarcinoma		Poorly differentiated	Unchecked	Unchecked	Unchecked	Unchecked	Checked	Unchecked		No		Stage IIB	Surgery	yes	2021-07-06	Other	signet ring cell adenocarcinoma	No	No	2021-07-28	No		yes	No	No			Complete	178-1	2022-05-10	7.85	9999	9999	JAR	Complete
179	179-1	2021-07-13	Instituto Nacional de Cancerología	male	1961-01-25	60	2021-07-02	2021-07-09	Intestinal adenocarcinoma		Well differentiated	Unchecked	Unchecked	Checked	Checked	Unchecked	Checked	ANTERIOR AND POSTERIOR WALL OF THE STOMACH	No		Stage IA	None							2021-08-04	No		No	No	No			Complete	179-1	2022-05-10	9201	9999	9999	JAR	Complete
180	180-1	2021-11-04	Instituto Nacional de Cancerología	male	1965-01-18	56	2021-07-13	2021-07-16	Adenocarcinoma		Poorly differentiated	Unchecked	Unchecked	Unchecked	Unchecked	Unchecked	Checked	SD	No		No report	None							2021-06-17	No		No	No	yes	Cancer	2021-07-25	Complete	180-1	2022-05-10	7201	9999	9999	JAR	Complete
181	181-1	2021-11-04	Hospital Universitario de la Samaritana	male								Unchecked	Unchecked	Unchecked	Unchecked	Unchecked	Unchecked																				Incomplete							Incomplete
182	182-1	2022-05-05	Instituto Nacional de Cancerología	male	1954-02-28	67	2021-10-29	2021-11-03	Other	Mixed pattern gastric adenocarcinoma (intestinal and signet ring cell)	Moderately differentiated	Unchecked	Unchecked	Unchecked	Unchecked	Unchecked	Checked	SD	No		Stage IIA	Surgery	yes	2021-11-16	Partial gastrectomy (Subtotal)	Other	yes	No	2022-05-16	No		No	No	No			Complete	182-1	2022-05-10	20.37	9999	9999	JAR	Complete
183	183-1	2021-11-17	Instituto Nacional de Cancerología	female	1969-06-13	52	2021-09-07	2021-09-09	Adenocarcinoma		Poorly differentiated	Unchecked	Checked	Checked	Unchecked	Unchecked	Unchecked		No		Stage III	None							2021-11-15	No		No	No	No			Complete	183-1	2022-05-10	27.9	9999	9999	JAR	Complete
184	184-1	2021-11-25	Instituto Nacional de Cancerología	male	1963-06-16	58	2021-11-25	2021-12-02	Adenocarcinoma		Poorly differentiated	Unchecked	Unchecked	Checked	Unchecked	Unchecked	Unchecked		No		Stage III	Chemotherapy	yes	2021-12-01	Partial gastrectomy (Subtotal)	signet ring cell adenocarcinoma	No	No	2021-12-13	No		No	No	No			Complete	184-1	2022-05-10	12.04	9999	9999	JAR	Complete
185	185-1	2021-11-25	Hospital Universitario de la Samaritana	male	1961-11-24	60	2021-11-26	2021-11-26	signet ring cell adenocarcinoma		Poorly differentiated	Unchecked	Unchecked	Checked	Unchecked	Unchecked	Unchecked				No report	Chemotherapy							2022-01-05					No			Incomplete	185-1	2022-05-10	11.25	9999	9999	JAR	Complete
186	186-1	2021-12-07	Instituto Nacional de Cancerología	male	1963-02-18	58	2021-12-07	2021-12-14	signet ring cell adenocarcinoma		Poorly differentiated	Checked	Unchecked	Checked	Unchecked	Unchecked	Unchecked		yes	Peritoneum	Stage IV	Chemotherapy	No				No	No	2021-12-23	No		No	No	No			Complete	186-1	2022-05-10	7095	9999	9999	JAR	Complete
187	187-1	2021-12-09	Hospital Universitario de la Samaritana	male	1953-07-23	68	2021-12-09	9999-09-09	Other	gastric adenocarcinoma of the gastroesophageal junction	Poorly differentiated	Unchecked	Unchecked	Unchecked	Unchecked	Unchecked	Checked	SD	No		Stage III	None							9999-09-09	yes	9999-09-09	No	yes	yes	Cancer	2022-03-29	Complete	187-1	2022-05-10	11.92	9999	9999	JAR	Complete
188	188-1	2022-01-05	Hospital Universitario de la Samaritana	male		99	2022-01-05	9999-09-09	Other	VANEK'S TUMOR	Not reported	Unchecked	Unchecked	Unchecked	Unchecked	Unchecked	Checked		No		No report	Surgery	yes	9999-09-09	Total gastrectomy	Other	No	No	9999-09-09	No		No	No	No			Incomplete	188-1	2022-05-10	6387	9999	9999	JAR	Complete
189	189-1	2022-01-05	Hospital Universitario de la Samaritana	male			2022-01-05					Unchecked	Unchecked	Unchecked	Unchecked	Unchecked	Unchecked																				Incomplete	189-1	2022-05-10	14.87	9999	9999	JAR	Complete
190	190-1	2022-06-21	Instituto Nacional de Cancerología	male	1979-08-01	42	2021-12-21	2021-12-28	Intestinal adenocarcinoma		Moderately differentiated	Unchecked	Unchecked	Unchecked	Unchecked	Unchecked	Checked	Body- antral	No		Stage IIA	None							2022-02-02	No		No	yes	No			Complete	190-1	2022-05-10	5.42	9999	9999	JAR	Complete
191												Unchecked	Unchecked	Unchecked	Unchecked	Unchecked	Unchecked																				Incomplete							Incomplete
192												Unchecked	Unchecked	Unchecked	Unchecked	Unchecked	Unchecked																				Incomplete							Incomplete
193												Unchecked	Unchecked	Unchecked	Unchecked	Unchecked	Unchecked																				Incomplete							Incomplete
194												Unchecked	Unchecked	Unchecked	Unchecked	Unchecked	Unchecked																				Incomplete							Incomplete
195												Unchecked	Unchecked	Unchecked	Unchecked	Unchecked	Unchecked																				Incomplete							Incomplete
196												Unchecked	Unchecked	Unchecked	Unchecked	Unchecked	Unchecked																				Incomplete							Incomplete
197												Unchecked	Unchecked	Unchecked	Unchecked	Unchecked	Unchecked																				Incomplete							Incomplete
198												Unchecked	Unchecked	Unchecked	Unchecked	Unchecked	Unchecked																				Incomplete							Incomplete
199												Unchecked	Unchecked	Unchecked	Unchecked	Unchecked	Unchecked																				Incomplete							Incomplete
200												Unchecked	Unchecked	Unchecked	Unchecked	Unchecked	Unchecked																				Incomplete							Incomplete
201												Unchecked	Unchecked	Unchecked	Unchecked	Unchecked	Unchecked																				Incomplete							Incomplete
202												Unchecked	Unchecked	Unchecked	Unchecked	Unchecked	Unchecked																				Incomplete							Incomplete
203												Unchecked	Unchecked	Unchecked	Unchecked	Unchecked	Unchecked																				Incomplete							Incomplete
204												Unchecked	Unchecked	Unchecked	Unchecked	Unchecked	Unchecked																				Incomplete							Incomplete
205												Unchecked	Unchecked	Unchecked	Unchecked	Unchecked	Unchecked																				Incomplete							Incomplete
206												Unchecked	Unchecked	Unchecked	Unchecked	Unchecked	Unchecked																				Incomplete							Incomplete
207												Unchecked	Unchecked	Unchecked	Unchecked	Unchecked	Unchecked																				Incomplete							Incomplete
208												Unchecked	Unchecked	Unchecked	Unchecked	Unchecked	Unchecked																				Incomplete							Incomplete
209												Unchecked	Unchecked	Unchecked	Unchecked	Unchecked	Unchecked																				Incomplete							Incomplete
210												Unchecked	Unchecked	Unchecked	Unchecked	Unchecked	Unchecked																				Incomplete							Incomplete
211												Unchecked	Unchecked	Unchecked	Unchecked	Unchecked	Unchecked																				Incomplete							Incomplete
212												Unchecked	Unchecked	Unchecked	Unchecked	Unchecked	Unchecked																				Incomplete							Incomplete
213												Unchecked	Unchecked	Unchecked	Unchecked	Unchecked	Unchecked																				Incomplete							Incomplete
214												Unchecked	Unchecked	Unchecked	Unchecked	Unchecked	Unchecked																				Incomplete							Incomplete
215												Unchecked	Unchecked	Unchecked	Unchecked	Unchecked	Unchecked																				Incomplete							Incomplete
216												Unchecked	Unchecked	Unchecked	Unchecked	Unchecked	Unchecked																				Incomplete							Incomplete
217												Unchecked	Unchecked	Unchecked	Unchecked	Unchecked	Unchecked																				Incomplete							Incomplete
218												Unchecked	Unchecked	Unchecked	Unchecked	Unchecked	Unchecked																				Incomplete							Incomplete
219												Unchecked	Unchecked	Unchecked	Unchecked	Unchecked	Unchecked																				Incomplete							Incomplete
220												Unchecked	Unchecked	Unchecked	Unchecked	Unchecked	Unchecked																				Incomplete							Incomplete
221												Unchecked	Unchecked	Unchecked	Unchecked	Unchecked	Unchecked																				Incomplete							Incomplete
222												Unchecked	Unchecked	Unchecked	Unchecked	Unchecked	Unchecked																				Incomplete							Incomplete
223												Unchecked	Unchecked	Unchecked	Unchecked	Unchecked	Unchecked																				Incomplete							Incomplete
224												Unchecked	Unchecked	Unchecked	Unchecked	Unchecked	Unchecked																				Incomplete							Incomplete
225												Unchecked	Unchecked	Unchecked	Unchecked	Unchecked	Unchecked																				Incomplete							Incomplete
226												Unchecked	Unchecked	Unchecked	Unchecked	Unchecked	Unchecked																				Incomplete							Incomplete
227												Unchecked	Unchecked	Unchecked	Unchecked	Unchecked	Unchecked																				Incomplete							Incomplete
228												Unchecked	Unchecked	Unchecked	Unchecked	Unchecked	Unchecked																				Incomplete							Incomplete
229												Unchecked	Unchecked	Unchecked	Unchecked	Unchecked	Unchecked																				Incomplete							Incomplete
230												Unchecked	Unchecked	Unchecked	Unchecked	Unchecked	Unchecked																				Incomplete							Incomplete
231												Unchecked	Unchecked	Unchecked	Unchecked	Unchecked	Unchecked																				Incomplete							Incomplete
232												Unchecked	Unchecked	Unchecked	Unchecked	Unchecked	Unchecked																				Incomplete							Incomplete
233												Unchecked	Unchecked	Unchecked	Unchecked	Unchecked	Unchecked																				Incomplete							Incomplete
234												Unchecked	Unchecked	Unchecked	Unchecked	Unchecked	Unchecked																				Incomplete							Incomplete
235												Unchecked	Unchecked	Unchecked	Unchecked	Unchecked	Unchecked																				Incomplete							Incomplete
236												Unchecked	Unchecked	Unchecked	Unchecked	Unchecked	Unchecked																				Incomplete							Incomplete
237												Unchecked	Unchecked	Unchecked	Unchecked	Unchecked	Unchecked																				Incomplete							Incomplete
238												Unchecked	Unchecked	Unchecked	Unchecked	Unchecked	Unchecked																				Incomplete							Incomplete
239												Unchecked	Unchecked	Unchecked	Unchecked	Unchecked	Unchecked																				Incomplete							Incomplete
240												Unchecked	Unchecked	Unchecked	Unchecked	Unchecked	Unchecked																				Incomplete							Incomplete
241												Unchecked	Unchecked	Unchecked	Unchecked	Unchecked	Unchecked																				Incomplete							Incomplete
242												Unchecked	Unchecked	Unchecked	Unchecked	Unchecked	Unchecked																				Incomplete							Incomplete
243												Unchecked	Unchecked	Unchecked	Unchecked	Unchecked	Unchecked																				Incomplete							Incomplete
244												Unchecked	Unchecked	Unchecked	Unchecked	Unchecked	Unchecked																				Incomplete							Incomplete
245												Unchecked	Unchecked	Unchecked	Unchecked	Unchecked	Unchecked																				Incomplete							Incomplete
246												Unchecked	Unchecked	Unchecked	Unchecked	Unchecked	Unchecked																				Incomplete							Incomplete
247												Unchecked	Unchecked	Unchecked	Unchecked	Unchecked	Unchecked																				Incomplete							Incomplete
248												Unchecked	Unchecked	Unchecked	Unchecked	Unchecked	Unchecked																				Incomplete							Incomplete
249												Unchecked	Unchecked	Unchecked	Unchecked	Unchecked	Unchecked																				Incomplete							Incomplete
250												Unchecked	Unchecked	Unchecked	Unchecked	Unchecked	Unchecked																				Incomplete							Incomplete
251												Unchecked	Unchecked	Unchecked	Unchecked	Unchecked	Unchecked																				Incomplete							Incomplete
252												Unchecked	Unchecked	Unchecked	Unchecked	Unchecked	Unchecked																				Incomplete							Incomplete
253												Unchecked	Unchecked	Unchecked	Unchecked	Unchecked	Unchecked																				Incomplete							Incomplete
254												Unchecked	Unchecked	Unchecked	Unchecked	Unchecked	Unchecked																				Incomplete							Incomplete
255												Unchecked	Unchecked	Unchecked	Unchecked	Unchecked	Unchecked																				Incomplete							Incomplete
256												Unchecked	Unchecked	Unchecked	Unchecked	Unchecked	Unchecked																				Incomplete							Incomplete
257												Unchecked	Unchecked	Unchecked	Unchecked	Unchecked	Unchecked																				Incomplete							Incomplete
258												Unchecked	Unchecked	Unchecked	Unchecked	Unchecked	Unchecked																				Incomplete							Incomplete
259												Unchecked	Unchecked	Unchecked	Unchecked	Unchecked	Unchecked																				Incomplete							Incomplete
260												Unchecked	Unchecked	Unchecked	Unchecked	Unchecked	Unchecked																				Incomplete							Incomplete
261												Unchecked	Unchecked	Unchecked	Unchecked	Unchecked	Unchecked																				Incomplete							Incomplete
262												Unchecked	Unchecked	Unchecked	Unchecked	Unchecked	Unchecked																				Incomplete							Incomplete
263												Unchecked	Unchecked	Unchecked	Unchecked	Unchecked	Unchecked																				Incomplete							Incomplete
264												Unchecked	Unchecked	Unchecked	Unchecked	Unchecked	Unchecked																				Incomplete							Incomplete
265												Unchecked	Unchecked	Unchecked	Unchecked	Unchecked	Unchecked																				Incomplete							Incomplete
266												Unchecked	Unchecked	Unchecked	Unchecked	Unchecked	Unchecked																				Incomplete							Incomplete
267												Unchecked	Unchecked	Unchecked	Unchecked	Unchecked	Unchecked																				Incomplete							Incomplete
268												Unchecked	Unchecked	Unchecked	Unchecked	Unchecked	Unchecked																				Incomplete							Incomplete
269												Unchecked	Unchecked	Unchecked	Unchecked	Unchecked	Unchecked																				Incomplete							Incomplete
270												Unchecked	Unchecked	Unchecked	Unchecked	Unchecked	Unchecked																				Incomplete							Incomplete
271												Unchecked	Unchecked	Unchecked	Unchecked	Unchecked	Unchecked																				Incomplete							Incomplete
272												Unchecked	Unchecked	Unchecked	Unchecked	Unchecked	Unchecked																				Incomplete							Incomplete
273												Unchecked	Unchecked	Unchecked	Unchecked	Unchecked	Unchecked																				Incomplete							Incomplete
274												Unchecked	Unchecked	Unchecked	Unchecked	Unchecked	Unchecked																				Incomplete							Incomplete
275												Unchecked	Unchecked	Unchecked	Unchecked	Unchecked	Unchecked																				Incomplete							Incomplete
276												Unchecked	Unchecked	Unchecked	Unchecked	Unchecked	Unchecked																				Incomplete							Incomplete
277												Unchecked	Unchecked	Unchecked	Unchecked	Unchecked	Unchecked																				Incomplete							Incomplete
278												Unchecked	Unchecked	Unchecked	Unchecked	Unchecked	Unchecked																				Incomplete							Incomplete
279												Unchecked	Unchecked	Unchecked	Unchecked	Unchecked	Unchecked																				Incomplete							Incomplete
280												Unchecked	Unchecked	Unchecked	Unchecked	Unchecked	Unchecked																				Incomplete							Incomplete
281												Unchecked	Unchecked	Unchecked	Unchecked	Unchecked	Unchecked																				Incomplete							Incomplete
282												Unchecked	Unchecked	Unchecked	Unchecked	Unchecked	Unchecked																				Incomplete							Incomplete
283												Unchecked	Unchecked	Unchecked	Unchecked	Unchecked	Unchecked																				Incomplete							Incomplete
284												Unchecked	Unchecked	Unchecked	Unchecked	Unchecked	Unchecked																				Incomplete							Incomplete
285												Unchecked	Unchecked	Unchecked	Unchecked	Unchecked	Unchecked																				Incomplete							Incomplete
286												Unchecked	Unchecked	Unchecked	Unchecked	Unchecked	Unchecked																				Incomplete							Incomplete
287												Unchecked	Unchecked	Unchecked	Unchecked	Unchecked	Unchecked																				Incomplete							Incomplete
288												Unchecked	Unchecked	Unchecked	Unchecked	Unchecked	Unchecked																				Incomplete							Incomplete
289												Unchecked	Unchecked	Unchecked	Unchecked	Unchecked	Unchecked																				Incomplete							Incomplete
290												Unchecked	Unchecked	Unchecked	Unchecked	Unchecked	Unchecked																				Incomplete							Incomplete
291												Unchecked	Unchecked	Unchecked	Unchecked	Unchecked	Unchecked																				Incomplete							Incomplete
292												Unchecked	Unchecked	Unchecked	Unchecked	Unchecked	Unchecked																				Incomplete							Incomplete
293												Unchecked	Unchecked	Unchecked	Unchecked	Unchecked	Unchecked																				Incomplete							Incomplete
294												Unchecked	Unchecked	Unchecked	Unchecked	Unchecked	Unchecked																				Incomplete							Incomplete
295												Unchecked	Unchecked	Unchecked	Unchecked	Unchecked	Unchecked																				Incomplete							Incomplete
296												Unchecked	Unchecked	Unchecked	Unchecked	Unchecked	Unchecked																				Incomplete							Incomplete
297												Unchecked	Unchecked	Unchecked	Unchecked	Unchecked	Unchecked																				Incomplete							Incomplete
298												Unchecked	Unchecked	Unchecked	Unchecked	Unchecked	Unchecked																				Incomplete							Incomplete
299												Unchecked	Unchecked	Unchecked	Unchecked	Unchecked	Unchecked																				Incomplete							Incomplete
300												Unchecked	Unchecked	Unchecked	Unchecked	Unchecked	Unchecked																				Incomplete							Incomplete
301												Unchecked	Unchecked	Unchecked	Unchecked	Unchecked	Unchecked																				Incomplete							Incomplete
302												Unchecked	Unchecked	Unchecked	Unchecked	Unchecked	Unchecked																				Incomplete							Incomplete
303												Unchecked	Unchecked	Unchecked	Unchecked	Unchecked	Unchecked																				Incomplete							Incomplete
304												Unchecked	Unchecked	Unchecked	Unchecked	Unchecked	Unchecked																				Incomplete							Incomplete
305												Unchecked	Unchecked	Unchecked	Unchecked	Unchecked	Unchecked																				Incomplete							Incomplete
306												Unchecked	Unchecked	Unchecked	Unchecked	Unchecked	Unchecked																				Incomplete							Incomplete
307												Unchecked	Unchecked	Unchecked	Unchecked	Unchecked	Unchecked																				Incomplete							Incomplete
308												Unchecked	Unchecked	Unchecked	Unchecked	Unchecked	Unchecked																				Incomplete							Incomplete
309												Unchecked	Unchecked	Unchecked	Unchecked	Unchecked	Unchecked																				Incomplete							Incomplete
310												Unchecked	Unchecked	Unchecked	Unchecked	Unchecked	Unchecked																				Incomplete							Incomplete
311												Unchecked	Unchecked	Unchecked	Unchecked	Unchecked	Unchecked																				Incomplete							Incomplete
312												Unchecked	Unchecked	Unchecked	Unchecked	Unchecked	Unchecked																				Incomplete							Incomplete

## Sheet: controls
Case Inclusion Number	1. Date of completion	2. Institution	3. Sex	4. Date of birth	5. Age at the date of diagnosis of benign gastric pathology	6. Type of benign gastric pathology	6, 1. Cuál	7. Date of endoscopy	8. Biopsy result	8, 1. Date of biopsy result	Complete?	date test taken	HLA-G level	Complete?
001-2	2017-12-04	Hospital Universitario de la Samaritana	male	1983-12-24	33	Chronic gastritis (metaplasia)		2017-12-04	yes	2017-12-11	Complete	2023-02-01	4.14	Complete
002-2	2017-12-04	Hospital Universitario de la Samaritana	female	1964-02-06	53	Chronic antral gastritis.		2017-12-04	yes	2017-12-11	Complete	2023-02-02	3.67	Complete
003-2	2018-07-24	Hospital Universitario de la Samaritana	male	1948-04-10	70	Chronic gastritis (metaplasia)		2018-07-24	yes	2018-08-01	Complete	2023-03-03	3.33	Complete
004-2	2018-07-26	Centro Policlínico del Olaya	female	1991-05-15	27	Chronic antral gastritis.		2018-07-26	No		Complete	2023-02-04	3.43	Complete
005-2	2018-07-26	Centro Policlínico del Olaya	female	1955-06-21	63	Other	ANTRAL CHRONIC GASTRITIS RULE OUT METAPLASIA	2018-07-26	No		Complete	2023-02-05	3.39	Complete
006-2	2017-12-22	Hospital Universitario de la Samaritana	female	1962-06-15	55	Chronic antral gastritis.		2017-12-22	yes	2017-12-22	Complete	2023-02-06	4.1	Complete
007-2	2018-07-26	Centro Policlínico del Olaya	female	1962-11-09	55	Other	CHRONIC ACTIVE GASTRITIS	2018-07-26	yes	2018-08-01	Complete	2023-02-07	2.53	Complete
008-2	2018-07-26	Centro Policlínico del Olaya	female	1966-11-07	51	Other	CHRONIC ACTIVE NON ATROPHIC GASTRITITS MODERATE-HELICOBACTER PILORI (++)	2018-07-26	yes	2018-08-01	Complete	2023-02-08	7.77	Complete
009-2	2018-07-26	Centro Policlínico del Olaya	female	1975-08-29	42	Other	ERYTHEMATOUS ANTRAL GASTRITIS	2018-07-26	No		Complete	2023-02-09	2.76	Complete
010-2	2018-01-19	Hospital Universitario de la Samaritana	female	1943-03-23	74	Other	CHRONIC ATROPHIC GASTRITIS	2018-01-19	yes	2018-01-29	Complete	2023-02-10	3.41	Complete
011-2	2018-07-26	Centro Policlínico del Olaya	female	1974-07-03	44	Other	ANTRAL GASTRITIS WITH FOLLICULAR APPEARANCE	2018-07-26	No		Complete	2023-02-11	2.56	Complete
012-2	2018-01-22	Hospital Universitario de la Samaritana	female	1963-11-09	54	Other	CHRONIC GASTRITIS WITH FOCAL ATROPHY	2018-01-22	yes	2018-01-31	Complete	2023-02-12	6.85	Complete
013-2	2018-07-26	Centro Policlínico del Olaya	female	1969-07-14	49	Other	ANTRAL GASTRITIS WITH FOLLICULAR APPEARANCE	2018-07-26	No		Complete	2023-02-13	4.19	Complete
014-2	2018-02-08	Hospital Universitario de la Samaritana	male	1961-10-20	56	Other	ANTRAL ATROPHIC GASTRITIS	2018-02-08	yes	2018-02-14	Complete	2023-02-14	4.31	Complete
015-2	2018-02-08	Hospital Universitario de la Samaritana	male	1959-08-02	58	Chronic antral gastritis.		2018-02-08	yes	2018-02-14	Complete	2023-02-15	7.6	Complete
016-2	2018-02-08	Hospital Universitario de la Samaritana	female	1955-09-25	62	Chronic antral gastritis.		2018-02-08	yes	2018-02-13	Complete	2023-02-16	8.22	Complete
017-2	2018-02-20	Hospital Universitario de la Samaritana	male	1957-06-19	60	Other	ERYTHEMATOUS ANTRAL GASTRITIS	2018-02-20	No		Complete	2023-02-17	3.52	Complete
018-2	2018-07-26	Centro Policlínico del Olaya	female	1992-07-03	26	Other	ERYTHEMATOUS ANTRAL GASTRITIS	2018-07-26	No		Complete	2023-02-18	2.63	Complete
019-2	2018-07-26	Centro Policlínico del Olaya	male	1954-05-09	64	Chronic antral gastritis.		2018-07-26	No		Complete	2023-02-19	3.69	Complete
020-2	2018-02-28	Hospital Universitario de la Samaritana	female	1953-07-13	64	Other	ERYTHEMATOUS ANTRAL GASTRITIS	2018-02-28	No		Complete	2023-02-20	6.65	Complete
021-2	2018-07-26	Centro Policlínico del Olaya	male	1960-06-06	58	Other	ERYTHEMATOUS ANTRAL GASTRITIS	2018-07-26	No		Complete	2023-02-21	13.25	Complete
022-2	2018-07-26	Centro Policlínico del Olaya	male	1970-09-15	47	Other	ERYTHEMATOUS ANTRAL GASTRITIS	2018-07-26	No		Complete	2023-02-22	17.34	Complete
023-2	2018-03-02	Hospital Universitario de la Samaritana	male	1955-09-30	62	Other	CHRONIC ATROPHIC GASTRITIS	2018-03-02	yes	2018-03-12	Complete	2023-02-23	26.33	Complete
024-2	2018-03-06	Hospital Universitario de la Samaritana	female	1962-04-06	55	Chronic gastritis (metaplasia)		2018-03-06	yes	2018-03-12	Complete	2023-02-24	20.21	Complete
025-2	2018-07-26	Centro Policlínico del Olaya	male	1967-02-21	51	Other	ERYTHEMATOUS ANTRAL GASTRITIS	2018-07-26	yes	2018-08-01	Complete	2023-02-25	9.34	Complete
026-2	2018-08-02	Centro Policlínico del Olaya	female	1962-01-29	56	Other	CHANGES DUE TO GASTRIC BYPAS NO BIOPSY TAKEN	2018-08-02	No		Complete	2023-02-26	12.47	Complete
027-2	2018-03-09	Hospital Universitario de la Samaritana	male	1990-09-09	27	Chronic antral gastritis.		2018-03-09	yes	2018-03-20	Complete	2023-02-27	19.72	Complete
028-2	2018-02-08	Centro Policlínico del Olaya	female	1974-05-05	44	Other	MILD PEPTIC ESOPHAGITIS	2018-08-02	yes	2018-08-11	Complete	2023-02-28	15.92	Complete
029-2	2018-08-02	Centro Policlínico del Olaya	male	1994-04-09	24	Other	CHRONIC ACTIVE GASTRITIS NO ATROFICA	2018-08-02	yes	2018-08-11	Complete	29-2	12.41	Complete
030-2	2018-05-14	Hospital Universitario de la Samaritana	female	1968-12-14	49	Other	CHRONIC ATROPHIC GASTRITIS	2018-05-22	yes	2018-05-29	Complete	30-2	13.14	Complete
031-2	2018-05-28	Hospital Universitario de la Samaritana	male	1981-06-15	36	Other	ANTRAL ERYTHEMATOSUS GASTROPATIA	2018-05-28	No		Complete	31-2	20.63	Complete
032-2	2018-08-02	Centro Policlínico del Olaya	male	1957-11-08	60	Other	CHRONIC ACTIVE GASTRITIS NO ATROFICA	2018-08-02	yes	2018-08-11	Complete	32-2	14.6	Complete
033-2	2018-05-29	Hospital Universitario de la Samaritana	male	1990-10-30	27	Other	ANTRAL ERYTHEMATOSUS ESOPHAGITIS	2018-05-29	No		Complete	33-3	9.15	Complete
034-2	2018-06-01	Hospital Universitario de la Samaritana	female	1936-07-19	81	Other	ANTRAL ERYTHEMATOSUS GASTROPATIA	2015-12-21	No		Complete	34-2	14.71	Complete
035-2	2018-06-18	Hospital Universitario de la Samaritana	male	1947-11-11	70	Other	CHRONIC GASTRITIS WITH FOCAL ATROPHY	2018-06-18	yes	2018-06-27	Complete	35-2	19.27	Complete
036-2	2018-07-18	Hospital Universitario de la Samaritana	male	1965-07-06	52	Other	CHRONIC GASTRITIS WITH SEVERE ACTIVITY	2018-06-18	yes	2018-04-20	Complete	36-2	15.19	Complete
037-2	2018-06-21	Hospital Universitario de la Samaritana	male	1943-09-20	75	Other	CHRONIC FOLLICULAR GASTRITIS	2018-06-21	yes	2018-07-06	Complete	37-2	10.2	Complete
038-2	2018-06-21	Hospital Universitario de la Samaritana	female	1948-10-20	70	Other	ANTRAL ERYTHEMATOSUS GASTROPATIA	2018-06-21	No		Complete	38-2	10.87	Complete
039-2	2018-06-22	Hospital Universitario de la Samaritana	male	1990-08-17	27	Other	ERYTHEMATOUS GASTROPATIA	2018-06-22	No		Complete	39-2	17.52	Complete
040-2	2018-06-22	Hospital Universitario de la Samaritana	female	1970-09-09	47	Other	ESOPHAGEAL STRICTURE	2018-06-22	No		Complete	40-2	10.08	Complete
041-2	2018-06-22	Hospital Universitario de la Samaritana	female	1968-10-13	49	Other	ERYTHEMATOUS GASTROPATIA	2018-06-22	No		Complete	041-2	22.54	Complete
042-2	2018-06-25	Hospital Universitario de la Samaritana	male	1962-05-02	57	Other	ERYTHEMATOUS GASTROPATIA	2018-06-25	No		Complete	42-2	6922	Complete
043-2	2018-06-25	Hospital Universitario de la Samaritana	male	1954-11-13	63	Other	EROSIVE ESOPHAGITIS	2018-06-25	No		Complete	43-2	7727	Complete
044-2	2018-06-25	Hospital Universitario de la Samaritana	male	1948-04-03	70	Chronic gastritis (low grade dysplasia)		2018-06-25	yes	2018-07-03	Complete	044-2	5567	Complete
045-2	2018-06-25	Hospital Universitario de la Samaritana	male	1968-09-12	49	Other	ERYTHEMATOUS GASTROPATIA	2018-06-25	No		Complete	045-2	12.87	Complete
046-2	2018-06-26	Hospital Universitario de la Samaritana	female	1951-06-12	67	Other	ANTRAL ERYTHEMATOSUS GASTROPATIA	2018-06-25	No		Complete	046-2	5987	Complete
047-2	2018-06-28	Hospital Universitario de la Samaritana	female	1944-04-28	74	Other	ERYTHEMATOUS GASTROPATIA	2018-06-28	No		Complete	047-2	50	Complete
048-2	2018-06-29	Hospital Universitario de la Samaritana	male	1997-05-02	21	Other	MILD CHRONIC GASTRITIS	2018-06-29	yes	2018-07-06	Complete	048-2	6612	Complete
049-2	2018-07-03	Hospital Universitario de la Samaritana	male	1961-08-22	56	Other	ERYTHEMATOUS GASTROPATIA	2018-07-03	No		Complete	049-2	11.24	Complete
050-2	2018-07-09	Hospital Universitario de la Samaritana	male	1996-02-26	22	Other	ANTRAL ERYTHEMATOSUS GASTROPATIA	2018-07-09	No		Complete	50-2	12.46	Complete
051-2	2018-09-06	Centro Policlínico del Olaya	female	1967-01-29	51	Other	CHRONIC ACTIVE GASTRITIS	2018-09-06	yes	2018-09-14	Complete	051-2	5035	Complete
052-2	2018-07-09	Hospital Universitario de la Samaritana	female	1958-09-17	59	Other	CHRONIC NON ATROPHIC GASTRITIS	2018-07-09	yes	2018-07-16	Complete	052-2	9999	Complete
053-2	2018-07-09	Hospital Universitario de la Samaritana	female	1986-01-30	32	Chronic gastritis (low grade dysplasia)		2018-07-09	yes	2018-07-16	Complete	053-2	10.15	Complete
054-2	2018-07-11	Hospital Universitario de la Samaritana	male	1954-05-24	64	Other	EROSIVE ESOPHAGITIS GRADO B	2018-07-11	No		Complete	054-2	50	Complete
055-2	2018-07-11	Hospital Universitario de la Samaritana	female	1950-06-17	68	Other	GASTROPATIA ERITEMATOSA	2018-07-11	No		Complete	55-2	55.32	Complete
056-2	2018-07-11	Hospital Universitario de la Samaritana	male	1959-04-28	59	Other	ESOFAGITIS POR PRESION	2018-07-11	No		Complete	56-2	9965	Complete
057-2	2018-07-12	Hospital Universitario de la Samaritana	female	1972-11-25	47	Other	GASTROPATIA EROSIVA AGUDA	2018-07-12	yes	2018-07-23	Complete	57-2	23.97	Complete
058-2	2018-07-12	Hospital Universitario de la Samaritana	male	1953-06-16	65	Other	EROSIVE ESOPHAGITIS GRADO C	2018-07-12	No		Complete	058-2	4898	Complete
059-2	2018-07-13	Hospital Universitario de la Samaritana	female	2018-09-30	67	Other	ESOPHAGEAL VARICES	2018-07-13	No		Complete	059-2	11.84	Complete
060-2	2018-07-13	Hospital Universitario de la Samaritana	male	1950-01-27	68	Other	EROSIVE ESOPHAGITIS GRADE B	2018-07-13	No		Complete	60-2	7002	Complete
061-2	2018-11-14	Hospital Universitario de la Samaritana	male	1950-12-29	67	Other	Secondary Partial Pyloric Syndrome	2018-11-14	yes	2018-11-19	Complete	061-2	1638	Complete
062-2	2018-07-16	Hospital Universitario de la Samaritana	female	1939-01-20	78	Other	ERYTHEMATOUS ANTRAL GASTRITIS	2018-07-16	No		Complete	062-2	8601	Complete
063-2	2018-07-16	Hospital Universitario de la Samaritana	male	1964-12-13	53	Gastritis aguda		2018-07-16	No		Complete	63-2	8607	Complete
064-2	2018-07-16	Hospital Universitario de la Samaritana	female	1954-11-04	63	Chronic antral gastritis.		2018-07-16	yes	2018-07-25	Complete	064-2	50	Complete
065-2	2018-07-17	Hospital Universitario de la Samaritana	female	1988-04-03	30	Other	EROSIVE ESOPHAGITIS	2018-07-17	No		Complete	65-2	11.09	Complete
066-2	2018-07-18	Hospital Universitario de la Samaritana	male	1935-09-01	82	Other	GASTRIC ULCER FORREST III	2018-07-18	No		Complete	66-2	12.16	Complete
067-2	2018-07-19	Hospital Universitario de la Samaritana	male	1945-05-05	73	Other	HELICOBACTER PYLORI, CHRONIC NON ATROPHIC GASTRITIS	2018-07-19	yes	2018-07-27	Complete	067-2	50	Complete
068-2	2018-07-23	Hospital Universitario de la Samaritana	male	1938-09-16	79	Chronic gastritis (low grade dysplasia)		2018-07-23	yes	2018-07-31	Complete	68-2	7224	Complete
069-2	2018-07-23	Hospital Universitario de la Samaritana	female	1972-04-18	46	Chronic antral gastritis.		2018-07-23	No		Complete	69-2	10.25	Complete
070-2	2018-07-27	Hospital Universitario de la Samaritana	female	1953-03-20	64	Chronic antral gastritis.		2018-07-27	No		Complete	70-2	10.2	Complete
071-2	2018-08-02	Centro Policlínico del Olaya	female	2018-12-28	46	Other	CHRONIC NON ATROPHIC GASTRITIS, HELICOBACTER PILORI	2018-08-02	yes	2018-08-11	Complete	071-2	27.18	Complete
072-2	2018-08-02	Centro Policlínico del Olaya	female	1973-04-04	45	Other	CHRONIC NON ATROPHIC GASTRITIS, HELICOBACTER PILORI	2018-08-02	yes	2018-08-11	Complete	072-2	9999	Complete
073-2	2018-08-02	Centro Policlínico del Olaya	female	1934-11-22	83	Other	CHRONIC NON ATROPHIC GASTRITIS	2018-08-02	yes	2018-08-11	Complete	073-2	9653	Complete
074-2	2018-08-02	Centro Policlínico del Olaya	male	1958-08-08	59	Other	CHRONIC NON ATROPHIC GASTRITIS, HELICOBACTER PILORI	2018-08-02	yes	2018-08-11	Complete	074-2	9105	Complete
075-2	2018-08-06	Centro Policlínico del Olaya	male	1983-09-16	34	Other	CHRONIC NON ATROPHIC GASTRITIS, HELICOBACTER PILORI	2018-08-06	yes	2018-08-14	Complete	075-2	3120	Complete
076-2	2018-08-06	Centro Policlínico del Olaya	female	1975-09-28	42	Other	CHRONIC NON ATROPHIC GASTRITIS	2018-08-06	yes	2018-08-31	Complete	076-2	12.84	Complete
077-2	2018-08-06	Centro Policlínico del Olaya	female	1971-03-18	47	Other	CHRONIC NON ATROPHIC GASTRITIS, HELICOBACTER PILORI	2018-08-06	yes	2018-08-14	Complete	077-2	1663	Complete
078-2	2018-08-06	Centro Policlínico del Olaya	male	1950-03-04	68	Other	Chronic atrophic gastritis	2018-08-06	yes	2018-08-14	Complete	078-2	8418	Complete
079-2	2018-08-06	Centro Policlínico del Olaya	female	1964-01-17	54	Chronic antral gastritis.		2018-08-06	No		Complete	079-2	7220	Complete
080-2	2018-08-06	Centro Policlínico del Olaya	female	1963-09-18	54	Other	CHRONIC NON ATROPHIC GASTRITIS, HELICOBACTER PILORI	2018-08-06	yes	2018-08-14	Complete	080-2	50	Complete
081-2	2018-08-06	Centro Policlínico del Olaya	male	1961-05-04	57	Other	CHRONIC ACTIVE NON ATROPHIC GASTRITITS -HELICOBACTER PILORI (++)	2018-08-06	yes	2018-08-14	Complete	81-2	6254	Complete
082-2	2018-08-06	Centro Policlínico del Olaya	female	1964-05-05	54	Other	CHRONIC ACTIVE NON ATROPHIC GASTRITITS MODERATE-HELICOBACTER PILORI (++)	2018-08-06	yes	2018-08-14	Complete	82-2	1844	Complete
083-2	2018-08-06	Centro Policlínico del Olaya	female	1950-03-07	68	Other	CHRONIC NON ATROPHIC GASTRITIS, HELICOBACTER PILORI	2018-08-06	yes	2018-08-14	Complete	83-2	15.81	Complete
084-2	2018-08-06	Centro Policlínico del Olaya	male	1983-03-26	35	Other	CHRONIC NON ATROPHIC GASTRITIS, HELICOBACTER PILORI	2018-08-06	yes	2018-08-14	Complete	84-2	8248	Complete
085-2	2018-08-09	Centro Policlínico del Olaya	female	1966-01-05	52	Other	CHRONIC NON ATROPHIC GASTRITIS, HELICOBACTER PILORI	2018-08-09	yes	2018-08-15	Complete	85-2	4207	Complete
086-2	2018-08-09	Centro Policlínico del Olaya	male	1975-02-22	43	Other	MILD PEPTIC ESOPHAGITIS CHRONIC NON ATROPHIC GASTRITIS, HELICOBACTER PILORI	2018-08-09	yes	2018-08-15	Complete	86-2	4139	Complete
087-2	2018-08-09	Centro Policlínico del Olaya	male	1992-01-20	26	Other	CHRONIC NON ATROPHIC GASTRITIS, HELICOBACTER PILORI	2018-08-09	yes	2018-08-15	Complete	87-2	2374	Complete
088-2	2018-08-09	Centro Policlínico del Olaya	male	1994-10-20	23	Other	CHRONIC NON ATROPHIC GASTRITIS, HELICOBACTER PILORI	2018-08-09	yes	2018-08-15	Complete	88-2	2394	Complete
089-2	2018-08-09	Centro Policlínico del Olaya	male	1965-10-10	52	Other	CHRONIC NON ATROPHIC GASTRITIS, HELICOBACTER PILORI	2018-08-09	yes	2018-08-15	Complete	89-2	5553	Complete
090-2	2018-08-09	Centro Policlínico del Olaya	female	1963-10-14	54	Other	CHRONIC NON ATROPHIC GASTRITIS, HELICOBACTER PILORI	2018-08-09	yes	2018-08-15	Complete	90-2	59.56	Complete
091-2	2018-08-09	Centro Policlínico del Olaya	female	1967-02-11	51	Other	CHRONIC ACTIVE MULTIFOCAL ATROPHIC GASTRITIS WITH INTESTINAL METAPLASIA HELICOBACTER PILORI(-)	2018-08-09	yes	2018-08-15	Complete	91-2	4951	Complete
092-2	2018-08-09	Centro Policlínico del Olaya	male	1982-11-08	35	Other	CHRONIC NON ATROPHIC GASTRITIS, HELICOBACTER PILORI	2018-08-09	yes	2018-08-15	Complete	92-2	1147	Complete
093-2	2018-08-09	Centro Policlínico del Olaya	female	1962-09-22	55	Other	Chronic active non-atrophic moderate follicular non-atrophic gastritis	2018-08-09	yes	2018-08-15	Complete	93-2	5515	Complete
094-2	2018-08-10	Hospital Universitario de la Samaritana	male	1960-06-06	58	Other	SEVERE CHRONIC GASTRITIS WITH SUPERFICIAL EROSION HELICOBACTER PYLORI NEGATIVE	2018-08-10	yes	2018-08-21	Complete	94-2	7281	Complete
095-2	2018-08-13	Centro Policlínico del Olaya	female	1962-06-07	56	Other	CHRONIC ACTIVE GASTRITIS	2018-08-13	yes	2018-08-22	Complete	95-2	36.39	Complete
096-2	2018-08-13	Centro Policlínico del Olaya	female	1996-08-15	21	Other	Chronic active non-atrophic moderate follicular non-atrophic gastritis	2018-08-13	yes	2018-08-22	Complete	96-2	1569	Complete
097-2	2018-08-13	Centro Policlínico del Olaya	male	1990-04-22	28	Other	CHRONIC NON ATROPHIC GASTRITIS, HELICOBACTER PILORI	2018-08-13	yes	2018-08-22	Complete	97-2	2857	Complete
098-2	2018-08-13	Centro Policlínico del Olaya	male	1930-07-23	88	Other	CHRONIC NON ATROPHIC GASTRITIS, HELICOBACTER PILORI (-)	2018-08-13	yes	2018-08-22	Complete	98-2	22.3	Complete
099-2	2018-08-13	Centro Policlínico del Olaya	female	1975-11-07	42	Other	CHRONIC NON ATROPHIC GASTRITIS, HELICOBACTER PILORI	2018-08-13	yes	2018-08-22	Complete	99-2	1252	Complete
100-2	2018-08-13	Centro Policlínico del Olaya	male	1996-05-05	22	Other	ERYTHEMATOUS ANTRAL GASTRITIS	2018-08-13	No		Complete	100-2	11.12	Complete
101-2	2018-08-13	Hospital Universitario de la Samaritana	male	1962-10-29	55	Other	ULCERA FORRES III Minor Curvature	2018-08-13	No		Complete	101-2	28.7	Complete
102-2	2018-08-13	Centro Policlínico del Olaya	female	1962-10-11	55	Other	CHRONIC NON ATROPHIC GASTRITIS, HELICOBACTER PILORI	2018-08-13	yes	2018-08-22	Complete	102-2	22.88	Complete
103-2	2018-08-14	Centro Policlínico del Olaya	female	1993-02-20	25	Other	CHRONIC NON ATROPHIC GASTRITIS, HELICOBACTER PILORI	2018-08-14	yes	2018-08-22	Complete	103-2	0.6317	Complete
104-2	2018-08-14	Centro Policlínico del Olaya	female	1967-04-28	51	Other	CHRONIC NON ATROPHIC GASTRITIS, HELICOBACTER PILORI	2018-08-14	yes	2018-08-22	Complete	104-2	3306	Complete
105-2	2018-08-14	Centro Policlínico del Olaya	male	1979-06-12	39	Other	Moderate antral eroSIve gastritis	2018-08-14	No		Complete	105-2	0.6403	Complete
106-2	2018-08-14	Centro Policlínico del Olaya	male	1996-04-26	22	Other	CHRONIC NON ATROPHIC GASTRITIS, HELICOBACTER PILORI	2018-08-14	yes	2018-08-22	Complete	106-2	5418	Complete
107-2	2018-08-23	Centro Policlínico del Olaya	male	1961-01-06	57	Other	CHRONIC ACTIVE GASTRITIS HELICOBACTER PILORI (++)	2018-08-14	yes	2018-08-31	Complete	107-2	38.81	Complete
108-2	2018-08-14	Hospital Universitario de la Samaritana	female	1977-12-08	40	Other	ANTRAL ERYTHEMATOSUS GASTROPATIA	2018-08-14	No		Complete	108-2	8154	Complete
109-2	2018-08-15	Hospital Universitario de la Samaritana	male	1949-11-01	68	Other	CHRONIC NON ATROPHIC GASTRITIS MODERADA HELICOBACTER PYLORI(-)	2018-08-15	yes	2018-08-21	Complete	109-2	24.55	Complete
110-2	2018-08-15	Hospital Universitario de la Samaritana	male	1992-12-10	25	Other	CHRONIC FOLLICULAR GASTRITIS CON ACTIVIDAD MODERADA FOSO DE FIBROSIS ATROFIA? HELICOBACTER PYLORI (+)	2018-08-15	yes	2018-09-10	Complete	110-2	10.48	Complete
111-2	2018-08-16	Hospital Universitario de la Samaritana	female	1935-07-16	83	Other	CHRONIC MODERATE NON-ATROPHIC CORPOROANTRAL GASTRITIS WITH HELICOBACTER PYLORI ACTIVITY (+)	2018-08-16	yes	2018-08-27	Complete	111-2	18.54	Complete
112-2	2018-08-21	Centro Policlínico del Olaya	female	1974-07-03	44	Other	CHRONIC ACTIVE NON ATROPHIC GASTRITITS MODERATE-HELICOBACTER PILORI (++)	2018-08-21	yes	2018-08-27	Complete	112-2	0.8744	Complete
113-2	2018-08-21	Centro Policlínico del Olaya	male	1974-10-28	43	Other	CHRONIC ACTIVE NON ATROPHIC GASTRITITS MODERATE-HELICOBACTER PILORI (++)	2018-08-21	yes	2018-08-27	Complete	113-2	7936	Complete
114-2	2018-08-21	Centro Policlínico del Olaya	female	1959-11-01	58	Other	Mild eroSIve antral gastritis	2018-08-21	yes	2018-08-27	Complete	114-2	4.38	Complete
115-2	2018-08-21	Centro Policlínico del Olaya	female	1961-01-08	57	Other	CHRONIC ACTIVE NON ATROPHIC GASTRITITS MODERATE-HELICOBACTER PILORI (++)	2018-08-21	yes	2018-08-27	Complete	115-2	1216	Complete
116-2	2018-08-21	Centro Policlínico del Olaya	female	1974-09-28	44	Other	CHRONIC ACTIVE NON ATROPHIC GASTRITITS MODERATE-HELICOBACTER PILORI (++)	2018-08-21	yes	2018-08-27	Complete	116-2	16.44	Complete
117-2	2018-08-21	Centro Policlínico del Olaya	female	1970-12-26	47	Other	CHRONIC ACTIVE NON ATROPHIC GASTRITITS MODERATE-HELICOBACTER PILORI (++)	2018-08-21	yes	2018-08-27	Complete	117-2	12.54	Complete
118-2	2018-08-21	Centro Policlínico del Olaya	male	1970-05-03	48	Other	ACTIVE FOCAL COLITIS	2018-08-21	yes	2018-09-03	Complete	118-2	63.26	Complete
119-2	2018-08-21	Centro Policlínico del Olaya	female	1952-02-08	66	Other	CHRONIC ACTIVE NON ATROPHIC GASTRITITS MODERATE-HELICOBACTER PILORI (++)	2018-08-21	yes	2018-08-27	Complete	119-2	10.12	Complete
120-2	2018-08-21	Hospital Universitario de la Samaritana	male	1995-01-13	23	Other	ANTRAL ERYTHEMATOSUS GASTROPATIA leve	2018-08-21	No		Complete	120-2	6333	Complete
121-2	2018-08-21	Hospital Universitario de la Samaritana	male	1939-01-28	79	Other	CHRONIC NON ATROPHIC GASTRITIS	2018-08-21	yes	2018-08-27	Complete	121-2	3799	Complete
122-2	2018-08-21	Hospital Universitario de la Samaritana	female	1958-07-22	60	Other	CHRONIC ATROPHIC GASTRITIS	2018-08-21	yes	2018-08-27	Complete	122-2	1729	Complete
123-2	2018-08-22	Hospital Universitario de la Samaritana	female	1951-02-03	67	Other	CHRONIC MODERATE ATROPHIC CORPOROANTRAL ATROPHIC GASTRITIS WITH HELICOBACTER PYLORI ACTIVITY (-)	2018-08-22	yes	2018-08-29	Complete	123-2	13.33	Complete
124-2	2018-08-23	Hospital Universitario de la Samaritana	female	1984-07-04	34	Other	CHRONIC MODERATE NON ATROPHIC CORPOROANTRAL GASTRITIS WITH HELICOBACTER PYLORI ACTIVITY(+)	2018-08-23	yes	2018-08-29	Complete	124-2	1525	Complete
125-2	2018-08-24	Hospital Universitario de la Samaritana	male	1948-08-15	70	Other	ANTRAL ERYTHEMATOSUS GASTROPATHY	2018-08-24	No		Complete	125-2	9.79	Complete
126-2	2018-08-23	Centro Policlínico del Olaya	male	1984-03-10	34	Other	Mild superficial non atrophic chronic gastritis with no activity	2018-08-23	yes	2018-08-31	Complete	126-2	4027	Complete
127-2	2018-08-23	Centro Policlínico del Olaya	male	1894-10-01	33	Other	CHRONIC ACTIVE NON ATROPHIC GASTRITITS - HELICOBACTER PILORI (++)	2018-08-23	yes	2018-08-31	Complete	127-2	1589	Complete
128-2	2018-08-23	Centro Policlínico del Olaya	female	1952-04-18	66	Other	Non atrophic chronic gastritis, superficial mild non atrophic and no activity	2018-08-23	yes	2018-08-31	Complete	128-2	3819	Complete
129-2	2018-08-23	Centro Policlínico del Olaya	female	1965-11-25	52	Other	CHRONIC NON ATROPHIC GASTRITIS GASTRITITS-HELICOBACTER PILORI (++)	2018-08-23	yes	2018-08-31	Complete	129-2	17.84	Complete
130-2	2018-08-23	Centro Policlínico del Olaya	female	2018-09-19	19	Other	CHRONIC ACTIVE GASTRITIS	2018-08-23	yes	2018-08-31	Complete	130-2	4687	Complete
131-2	2018-08-23	Centro Policlínico del Olaya	male	1978-06-05	40	Other	HIATAL HERNIA - CHRONIC ACTIVE NON-ATROPHIC GASTRITITS - HELICOBACTER PILORI (++)	2018-08-23	yes	2018-08-31	Complete	131-2	37.82	Complete
132-2	2018-08-23	Centro Policlínico del Olaya	male	1977-07-10	41	Other	CHRONIC ACTIVE NON ATROPHIC GASTRITITS MODERATE-HELICOBACTER PILORI (++)	2018-08-23	yes	2018-08-31	Complete	132-2	13.44	Complete
133-2	2018-08-27	Centro Policlínico del Olaya	female	1954-06-29	64	Other	CHRONIC NON-ATROPHIC GASTRITITS-HELICOBACTER PILORI (--)	2018-08-27	yes	2018-09-01	Complete	133-2	7807	Complete
134-2	2018-08-27	Centro Policlínico del Olaya	female	1965-09-03	53	Other	CHRONIC ACTIVE NON ATROPHIC GASTRITITS MODERATE-HELICOBACTER PILORI (++)	2018-08-27	yes	2018-09-01	Complete	134-2	3403	Complete
135-2	2018-08-27	Centro Policlínico del Olaya	female	1968-04-19	50	Other	CHRONIC NON ATROPHIC GASTRITITS -HELICOBACTER PILORI (++)	2018-08-27	yes	2018-09-01	Complete	135-2	11.48	Complete
136-2	2018-08-27	Centro Policlínico del Olaya	female	1964-02-27	54	Other	CHRONIC ACTIVE NON ATROPHIC GASTRITITS MODERATE-HELICOBACTER PILORI (++)	2018-08-27	yes	2018-09-01	Complete	136-2	9619	Complete
137-2	2018-08-27	Hospital Universitario de la Samaritana	female	1943-05-30	75	Other	Erythematous antral and atrophic gastropathy	2018-08-27	No		Complete	137-2	2896	Complete
138-2	2018-08-28	Centro Policlínico del Olaya	male	1996-12-31	21	Other	CHRONIC ACTIVE NON ATROPHIC GASTRITITS MODERATE-HELICOBACTER PILORI (++)	2018-08-28	yes	2018-09-03	Complete	138-2	2133	Complete
139-2	2018-08-28	Centro Policlínico del Olaya	male	1956-09-20	61	Chronic gastritis (metaplasia)	HELICOBACTER PILORI (--)	2018-08-28	yes	2018-09-03	Complete	139-2	15.57	Complete
140-2	2018-08-28	Centro Policlínico del Olaya	female	1965-01-26	53	Other	CHRONIC ACTIVE NON ATROPHIC GASTRITITS MODERATE-HELICOBACTER PILORI (++)	2018-08-28	yes	2018-09-03	Complete	140-2	16.49	Complete
141-2	2018-08-28	Centro Policlínico del Olaya	female	1990-01-01	28	Other	CHRONIC ACTIVE NON ATROPHIC GASTRITITS MODERATE-HELICOBACTER PILORI (++)	2018-08-28	yes	2018-09-03	Complete	141-2	14.47	Complete
142-2	2018-08-28	Centro Policlínico del Olaya	male	1967-07-19	50	Other	CHRONIC ACTIVE NON ATROPHIC GASTRITITS MODERATE-HELICOBACTER PILORI (++)	2018-08-28	yes	2018-09-03	Complete	142-2	3013	Complete
143-2	2018-08-28	Centro Policlínico del Olaya	male	1966-04-25	52	Other	CHRONIC ACTIVE NON ATROPHIC GASTRITITS MODERATE-HELICOBACTER PILORI (++)	2018-08-28	yes	2018-09-03	Complete	143-2	11.45	Complete
144-2	2018-08-28	Centro Policlínico del Olaya	female	1967-10-04	50	Other	CHRONIC ACTIVE NON ATROPHIC GASTRITITS MODERATE-HELICOBACTER PILORI (++)	2018-08-28	yes	2018-09-03	Complete	144-2	1295	Complete
145-2	2018-08-28	Centro Policlínico del Olaya	male	1946-04-27	72	Chronic gastritis (metaplasia)	HELICOBACTER PILORI (--)	2018-08-28	yes	2018-09-03	Complete	145-2	0.53	Complete
146-2	2020-08-30	Centro Policlínico del Olaya	female	1964-04-18	54	Other	CHRONIC ACTIVE NON ATROPHIC GASTRITITS MODERATE-HELICOBACTER PILORI (++)	2018-08-30	yes	2018-09-05	Complete	146-2	4652	Complete
147-2	2018-08-30	Centro Policlínico del Olaya	female	1975-05-23	45	Other	CHRONIC ACTIVE NON ATROPHIC GASTRITITS MODERATE-HELICOBACTER PILORI (++)	2018-08-30	yes	2018-09-05	Complete	147-2	2183	Complete
148-2	2018-08-30	Centro Policlínico del Olaya	female	1954-11-11	63	Other	CHRONIC ATROPHIC GASTRITIS - HELICOBACTER PILORI (++)	2018-08-30	yes	2018-09-05	Complete	148-2	20.88	Complete
149-2	2018-08-30	Centro Policlínico del Olaya	female	1979-03-13	39	Other	CHRONIC ACTIVE NON ATROPHIC GASTRITITS MODERATE-HELICOBACTER PILORI (++)	2018-08-30	yes	2018-09-05	Complete	149-2	10.13	Complete
150-2	2018-08-30	Centro Policlínico del Olaya	female	1954-07-06	64	Other	Non atrophic chronic gastritis mild superficial without activity	2018-08-30	yes	2018-09-05	Complete	150-2	22.83	Complete
151-2	2018-08-30	Centro Policlínico del Olaya	female	1997-04-05	21	Other	CHRONIC ACTIVE NON ATROPHIC GASTRITITS MODERATE-HELICOBACTER PILORI (++)	2018-08-30	yes	2018-09-05	Complete	151-2	8725	Complete
152-2	2018-08-30	Centro Policlínico del Olaya	female	1972-03-19	46	Other	CHRONIC ACTIVE NON ATROPHIC GASTRITITS MODERATE-HELICOBACTER PILORI (++)	2018-08-30	yes	2018-09-05	Complete	152-2	7674	Complete
153-2	2018-08-30	Hospital Universitario de la Samaritana	female	1983-08-23	35	Other	CHRONIC FOLLICULAR GASTRITIS CON ACTIVIDAD FOCAL Y HEMORRAGIAS ATROFIA LEVE HELICOBACTER PYLORI ABUNDANTE	2018-08-30	yes	2018-09-10	Complete	153-2	1.59	Complete
154-2	2018-09-03	Centro Policlínico del Olaya	male	1961-01-14	57	Other	CHRONIC ACTIVE NON ATROPHIC GASTRITITS LIGHT-HELICOBACTER PILORI (++)	2018-09-03	yes	2018-09-10	Complete	154-2	5518	Complete
155-2	2018-09-03	Centro Policlínico del Olaya	female	1967-08-07	51	Other	CHRONIC ACTIVE NON ATROPHIC GASTRITITS LIGHT-HELICOBACTER PILORI (++)	2018-09-03	yes	2018-09-10	Complete	155-2	12.7	Complete
156-2	2018-09-03	Centro Policlínico del Olaya	male	1969-02-01	49	Other	CHRONIC ACTIVE NON ATROPHIC GASTRITITS MODERATE-HELICOBACTER PILORI (++)	2018-09-03	yes	2018-09-10	Complete	156-2	14.77	Complete
157-2	2018-09-03	Centro Policlínico del Olaya	female	1980-10-04	37	Other	CHRONIC ACTIVE NON ATROPHIC GASTRITITS -HELICOBACTER PILORI (++)	2018-09-03	yes	2018-09-10	Complete	157-2	3985	Complete
158-2	2018-09-03	Hospital Universitario de la Samaritana	male	1954-06-25	64	Other	MODERATE CHRONIC GASTRITIS WITH SEVERE HELICOBACTER PYLORI POSITIVE FOVEOLAR HYPERPLASIA AND ACTIVITY	2018-09-03	yes	2018-09-03	Complete	158-2	13.99	Complete
159-2	2018-09-03	Hospital Universitario de la Samaritana	male	1990-08-20	28	Other	ERYTHEMATOUS ANTRAL GASTRITIS	2018-09-03	No		Complete	159-2	9799	Complete
160-2	2018-08-03	Centro Policlínico del Olaya	female	1961-07-06	57	Other	CHRONIC NON ATROPHIC GASTITIS HELICOBACTER PILORI (++)	2018-09-03	yes	2018-09-10	Complete	160-2	6096	Complete
161-2	2018-11-22	Hospital Universitario de la Samaritana	female	1966-05-12	52	Other	CHRONIC ANTRAL MODERATE ATROPHIC GASTRITIS WITH ACTIVITY	2018-11-27	yes	2018-11-27	Complete	161-2	7561	Complete
162-2	2018-09-06	Hospital Universitario de la Samaritana	female	1964-01-10	54	Other	MILD CHRONIC GASTRITIS CORPOROANTRAL, HELICOBACTER PILORI (--)	2018-09-06	yes	2018-09-07	Complete	162-2	20.11	Complete
163-2	2018-09-04	Hospital Universitario de la Samaritana	female	1977-07-21	41	Other	Chronic follicular gastritis with focal superficial erythrocyte eroSIon	2018-09-06	yes	2018-09-12	Complete	163-2	13.11	Complete
164-2	2018-09-06	Centro Policlínico del Olaya	male	1953-07-17	65	Other	CHRONIC NON ATROPHIC GASTRITITS MILD - HELICOBACTER PILORI (-)	2018-09-06	yes	2018-09-14	Complete	164-2	4124	Complete
165-2	2018-09-06	Centro Policlínico del Olaya	male	1942-01-22	76	Other	COLUMNAR EPITHELIUM OF GASTRIC CARDIAL TYPE WITH MODERATE CHRONIC INFLAMMATION - HELICOBACTER PILORI (+)	2018-09-06	yes	2018-09-14	Complete	165-2	5792	Complete
166-2	2018-09-06	Hospital Universitario de la Samaritana	female	1953-03-19	64	Other	CHRONIC FOLLICULAR GASTRITIS CON ACTIVIDAD MODERADA Y ATROFIA EN ANTRO ABUNDANTE HELICOBACTER	2018-09-06	yes	2018-09-17	Complete	166-2	25.46	Complete
167-2	2018-09-10	Centro Policlínico del Olaya	male	1977-11-07	40	Other	CHRONIC ACTIVE GASTRITIS -HELICOBACTER PILORI(+)	2018-09-10	yes	2018-09-18	Complete	167-2	10.94	Complete
168-2	2018-09-10	Centro Policlínico del Olaya	male	1982-07-07	36	Other	CHRONIC ACTIVE GASTRITIS -HELICOBACTER PILORI(+)	2018-09-10	yes	2018-09-18	Complete	168-2	1982	Complete
169-2	2018-09-10	Centro Policlínico del Olaya	female	1966-12-05	51	Other	CHRONIC ACTIVE GASTRITIS -HELICOBACTER PILORI(+)	2018-09-10	yes	2018-09-18	Complete	169-2	5.33	Complete
170-2	2018-09-10	Centro Policlínico del Olaya	female	1989-11-09	28	Other	CHRONIC ACTIVE GASTRITIS -HELICOBACTER PILORI(+)	2018-09-10	yes	2018-09-18	Complete	170-2	14.93	Complete
171-2	2018-09-10	Centro Policlínico del Olaya	male	1981-09-06	37	Other	CHRONIC ACTIVE GASTRITIS - HELICOBACTER PILORI (+)	2018-09-10	yes	2018-09-18	Complete	171-2	5404	Complete
172-2	2018-09-10	Hospital Universitario de la Samaritana	male	1959-01-15	59	Chronic gastritis (low grade dysplasia)	HELICOBACTER PILORI (++)	2018-09-10	yes	2018-08-07	Complete	172-2	2521	Complete
173-2	2019-08-22	Hospital Universitario de la Samaritana	female	1972-05-15	46	Chronic gastritis (metaplasia)		2018-11-26	No		Complete	173-2	4768	Complete
174-2	2018-09-10	Hospital Universitario de la Samaritana	female	1964-07-26	54	Other	CHRONIC GASTRITIS WITH FOCAL SUPERFICIAL EROSION HELICOBACTER PYLORI NEGATIVE	2018-09-10	yes	2018-09-19	Complete	174-2	16	Complete
175-2	2018-09-17	Centro Policlínico del Olaya	male	1987-07-28	31	Other	CHRONIC ACTIVE MODERATE NON ATROPHIC GASTRITIS - HELICOBACTER PILORI (+)	2018-09-17	yes	2018-09-21	Complete	175-2	10.11	Complete
176-2	2018-09-17	Centro Policlínico del Olaya	male	1958-02-10	60	Other	CHRONIC ACTIVE MODERATE NON ATROPHIC GASTRITIS - HELICOBACTER PILORI (+)	2018-09-17	yes	2018-09-21	Complete	176-2	8727	Complete
177-2	2018-09-17	Centro Policlínico del Olaya	female	1985-06-18	33	Other	CHRONIC ACTIVE NON ATROPHIC MODERATE FOLLICULAR GASTRITIS - HELICOBACTER PILORI (+)	2018-09-17	yes	2018-09-21	Complete	177-2	38.02	Complete
178-2	2018-09-17	Centro Policlínico del Olaya	male	1967-09-11	51	Other	CHRONIC ACTIVE NON ATROPHIC MODERATE FOLLICULAR GASTRITIS HELICOBACTER PILORI (++)	2018-09-17	yes	2018-09-21	Complete	178-2	9.47	Complete
179-2	2018-09-17	Centro Policlínico del Olaya	female	1970-02-18	48	Other	CHRONIC ACTIVE NON ATROPHIC MODERATE FOLLICULAR GASTRITIS HELICOBACTER PILORI (++)	2018-09-17	yes	2018-09-21	Complete	179-2	17.01	Complete
180-2	2018-09-17	Centro Policlínico del Olaya	female	1967-10-23	50	Other	CHRONIC ACTIVE NON ATROPHIC MODERATE FOLLICULAR GASTRITIS HELICOBACTER PILORI (++)	2018-09-17	yes	2018-09-21	Complete	180-2	3542	Complete
181-2	2018-09-17	Hospital Universitario de la Samaritana	female	1986-06-10	32	Other	CHRONIC ACTIVE NON ATROPHIC MODERATE FOLLICULAR GASTRITIS HELICOBACTER PILORI (++)	2018-09-17	yes	2018-09-26	Complete	181-2	2958	Complete
182-2	2018-09-17	Hospital Universitario de la Samaritana	male	1969-05-11	49	Other	CHANGES DUE TO REACTIVE GASTROPATIA	2018-09-17	yes	2018-09-25	Complete	182-2	4245	Complete
183-2	2018-09-18	Hospital Universitario de la Samaritana	female	1961-11-19	56	Other	CHRONIC NON ATROPHIC SUPERFICIAL MILD GASTRITIS WITHOUT ACTIVITY, HELICOBACTER PILORI (++)	2018-09-18	yes	2018-09-24	Complete	183-2	3974	Complete
184-2	2018-09-18	Centro Policlínico del Olaya	female	1970-09-25	47	Other	CHRONIC NON ATROPHIC SUPERFICIAL MILD GASTRITIS WITHOUT ACTIVITY, HELICOBACTER PILORI (++)	2018-09-18	yes	2018-09-24	Complete	184-2	9676	Complete
185-2	2018-09-18	Centro Policlínico del Olaya	male	1951-06-05	67	Other	CHRONIC NON ATROPHIC SUPERFICIAL MILD GASTRITIS WITHOUT ACTIVITY, HELICOBACTER PILORI (++)	2018-09-18	yes	2018-09-24	Complete	185-2	20.7	Complete
186-2	2018-09-18	Centro Policlínico del Olaya	male	1967-05-05	51	Other	CHRONIC ACTIVE NON ATROPHIC MODERATE FOLLICULAR GASTRITIS CON COMPONENTE EROSIVO, HELICOBACTER PILORI (++)	2018-09-18	yes	2018-09-24	Complete	186-2	11.53	Complete
187-2	2018-09-18	Centro Policlínico del Olaya	female	1973-11-01	44	Other	HELICOBACTER PILORI (++) CHRONIC NON ATROPHIC GASTRITIS	2018-09-18	yes	2018-09-24	Complete	187-2	14.64	Complete
188-2	2018-09-18	Hospital Universitario de la Samaritana	female	1956-07-20	62	Other	HELICOBACTER PILORI (++) CHRONIC NON ATROPHIC GASTRITIS	2018-09-18	yes	2018-09-25	Complete	188-2	14.87	Complete
189-2	2018-09-20	Centro Policlínico del Olaya	female	1964-10-28	53	Other	HIATAL HERNIA, CHRONIC NON-ATROPHIC MILD SUPERFICIAL NON-ACTIVE NON-ATROPHIC GASTRITIS, HELICOBACTER PILORI (++)	2018-09-20	yes	2018-09-27	Complete	189-2	3049	Complete
190-2	2018-08-20	Centro Policlínico del Olaya	male	1969-11-11	48	Other	ESOPHAGITIS GRADE A DE LOS ANGELES, CHRONIC ACTIVE NON ATROPHIC MODERATE FOLLICULAR GASTRITIS, HELICOBACTER PILORI (++)	2018-09-20	yes	2018-09-27	Complete	190-2	2293	Complete
191-2	2018-09-20	Centro Policlínico del Olaya	female	1966-09-03	52	Other	CHRONIC NON ATROPHIC GASTRITIS- HELICOBACTER PILORI (++)	2018-09-20	yes	2018-09-27	Complete	191-2	0.53	Complete
192-2	2018-09-20	Centro Policlínico del Olaya	male	1984-08-13	34	Other	ERYTHEMATOUS ANTRAL GASTRITIS	2018-09-20	No		Complete	192-2	2.68	Complete
193.-2	2018-09-21	Hospital Universitario de la Samaritana	male	1940-11-12	77	Other	gastropatia corporantral with SIgns of atrophy	2018-09-21	No		Complete	193-2	24.01	Complete
194-2	2018-09-25	Hospital Universitario de la Samaritana	male	1949-08-28	69	Other	CORPOROANTRAL GASTROPATIA ERYTHEMATOSA	2018-09-25	No		Complete	194-2	30.76	Complete
195-2	2018-09-25	Hospital Universitario de la Samaritana	male	1944-05-18	74	Other	CORPOROANTRAL GASTROPATIA ERYTHEMATOSA	2018-09-25	No		Complete	195-2	2704	Complete
196-2	2018-09-25	Hospital Universitario de la Samaritana	female	1985-08-04	33	Other	CORPOROANTRAL GASTROPATIA ERYTHEMATOSA	2018-09-25	No		Complete	196-2	4.45	Complete
197-02	2018-09-25	Hospital Universitario de la Samaritana	male	1967-05-27	50	Other	MILD CHRONIC GASTRITIS HELICOBACTER PYLORI NEGATIVO	2018-04-10	yes	2018-04-18	Complete	197-2	4963	Complete
198-2	2018-09-25	Hospital Universitario de la Samaritana	female	2018-08-02	25	Other	CHRONIC FOLLICULAR NON ATROPHIC GASTRITIS HELICOBACTER PYLORI	2018-08-02	yes	2018-08-08	Complete	198-2	7.84	Complete
199-2	2018-09-26	Hospital Universitario de la Samaritana	male	1971-10-22	36	Other	CHRONIC ACTIVE SEVERE GASTRITIS WITH SUPERFICIAL EROSION HELICOBACTER PYLORI NEGATIVE	2018-02-27	yes	2018-03-05	Complete	199-2	6507	Complete
200-2	2018-09-27	Hospital Universitario de la Samaritana	male	1958-04-08	60	Other	REACTIVE CHEMICAL GASTROPATIA WITHOUT HELICOBACTER PYLORI-NEGATIVE ACTIVITY	2018-08-06	yes	2018-08-31	Complete	200-2	0.53	Complete
201-2	2018-09-27	Hospital Universitario de la Samaritana	female	1962-09-17	56	Other	PANGASTROPATIA ERYTHEMATOSA	2018-09-27	No		Complete	201-2	21.14	Complete
202-2	2018-09-27	Hospital Universitario de la Samaritana	male	1980-12-25	37	Other	CORPOROANTRAL GASTROPATHYA	2018-09-27	No		Complete	202-2	16.17	Complete
203-2	2018-09-27	Hospital Universitario de la Samaritana	male	1985-03-19	33	Other	ACUTE CORPOROANTRAL EROSIVE GASTROPATIA	2018-09-27	No		Complete	203-2	20.04	Complete
|204-2	2018-09-28	Hospital Universitario de la Samaritana	female	1980-01-28	38	Other	CHRONIC ANTRAL GASTRITIS	2018-09-28	No		Complete	204-2	34.67	Complete
205-2	2018-10-01	Hospital Universitario de la Samaritana	male	1950-05-10	68	Other	CHRONIC ANTRAL GASTRITIS MILD NON ATROPHIC WITHOUT ACTIVITY	2018-10-01	yes	2018-10-05	Complete	205-2	15.18	Complete
206-2	2018-10-02	Hospital Universitario de la Samaritana	female	1991-04-20	27	Other	MODERATE CHRONIC ANTRAL GASTRITIS OF FOLLICULAR PATTERN NON ATROPHIC WITH ACTIVITY	2018-10-02	yes	2018-10-05	Complete	206-2	4198	Complete
207-2	2018-10-04	Hospital Universitario de la Samaritana	female	1986-10-22	30	Other	CORPOROANTRAL ERYTHEMATOUS GASTRITIS	2017-11-14	No		Complete	207-2	7.57	Complete
208-2	2018-10-04	Hospital Universitario de la Samaritana	female	1991-01-05	26	Chronic gastritis (low grade dysplasia)	HELICOBACTER PYLORI (++)	2017-12-14	yes	2017-12-18	Complete	208-2	15.48	Complete
209-2	2018-10-08	Centro Policlínico del Olaya	male	1987-12-17	30	Other	CHRONIC ACTIVE NON ATROPHIC ATROPHIC GASTRITIS	2018-10-08	yes	2018-10-16	Complete	209-2	11.50	Complete
210-2	2018-10-08	Centro Policlínico del Olaya	female	1947-05-18	71	Other	CHRONIC ACTIVE NON ATROPHIC MODERATE FOLLICULAR GASTRITIS	2018-10-08	yes	2018-10-16	Complete	210-2	0.53	Complete
211-2	2018-10-08	Centro Policlínico del Olaya	male	1971-02-13	47	Other	CHRONIC ACTIVE MULTIFOCAL ATROPHIC GASTRITIS WITH SMALL BOWEL TYPE INTESTINAL METAPLASIA WITHOUT DYSPLASIA WITH FOLLICULAR COMPONENT	2018-10-08	yes	2018-10-16	Complete	211-2	14.02	Complete
212-2	2018-10-08	Centro Policlínico del Olaya	female	1969-11-10	48	Other	CHRONIC ACTIVE NON ATROPHIC MODERATE FOLLICULAR GASTRITIS	2018-10-08	No		Complete	212-2	12.06	Complete
213-2	2018-10-08	Centro Policlínico del Olaya	female	1983-03-12	35	Other	CHRONIC ACTIVE MODERATE NON ATROPHIC GASTRITIS	2018-10-08	yes	2018-10-16	Complete	213-2	0.53	Complete
214-2	2018-10-08	Centro Policlínico del Olaya	male	1968-09-09	50	Other	SUGGESTIVE ANTRAL ULCER OF BORMANT TUMOR LESSON II	2018-10-08	No		Complete	214-2	7102	Complete
215-2	2018-10-09	Centro Policlínico del Olaya	female	1981-10-15	36	Other	CHRONIC ACTIVE MODERATE ATROPHIC GASTRITIS FOLICUALR	2018-10-09	yes	2018-10-16	Complete	215-2	1800	Complete
216-2	2018-10-09	Centro Policlínico del Olaya	female	1969-12-21	48	Other	CHRONIC ACTIVE NON ATROPHIC MODERATE FOLLICULAR GASTRITIS	2018-10-09	yes	2018-10-16	Complete	216-2	1865	Complete
217-2	2018-10-09	Centro Policlínico del Olaya	female	1968-02-28	50	Other	CHRONIC ACTIVE NON ATROPHIC MODERATE FOLLICULAR GASTRITIS	2018-10-09	yes	2018-10-16	Complete	217-2	1418	Complete
218-2	2018-11-22	Hospital Universitario de la Samaritana	female	1994-10-23	24	Other	CHRONIC MODERATE CORPOROANTRAL ATROPHIC GASTRITIS WITH ACTIVITY	2018-11-21	yes	2018-11-27	Complete	218-2	9924	Complete
219-2	2018-10-09	Centro Policlínico del Olaya	female	1983-06-17	35	Other	CHRONIC ACTIVE NON-ATROPHIC MODERATE ATROPHIC GATRITIS	2018-10-09	yes	2018-10-16	Complete	219-2	0.53	Complete
220-2	2018-10-09	Hospital Universitario de la Samaritana	male	1950-12-09	67	Chronic antral gastritis.		2018-10-09	No		Complete	220-2	61.16	Complete
221-2	2018-10-11	Centro Policlínico del Olaya	female	1966-01-11	52	Chronic antral gastritis.		2018-10-11	yes	2018-07-18	Complete	221--2	4374	Complete
222-2	2018-10-11	Centro Policlínico del Olaya	female	1969-05-02	49	Chronic antral gastritis.		2018-10-11	No		Complete	222-2	28.99	Complete
223-2	2018-10-11	Centro Policlínico del Olaya	female	1963-08-21	55	Other	CHRONIC NON ATROPHIC SUPERFICIAL LIGHT GASTRITITIS WITH NO ACTIVITY	2018-10-11	yes	2018-10-18	Complete	223-2	2454	Complete
224-2	2018-10-11	Hospital Universitario de la Samaritana	female	1964-03-24	54	Other	CORPOROANTRAL GASTRITIS, ESOPHAGITIS GRADE A, HELICOBACTER PILORI (--)	2018-04-16	yes	2018-04-25	Complete	224-2	1968	Complete
225-2	2018-12-12	Hospital Universitario de la Samaritana	male	1966-03-17	53	Other	CHRONIC NON ATROPHIC MODERATE GASTRITIS WITH LIGHT ACTIVITY, ASSOCIATED EROSIVAAGUDA GASTRITIS, HELICOBACTER PILORI (++)	2018-08-04	yes	2018-08-15	Complete	225-2	2571	Complete
226-2	2018-10-12	Hospital Universitario de la Samaritana	male	1952-06-10	66	Other	ACUTE EROSIVE ERYTHEMATOUS ANTRAL EROSIVE GASTROPATIA	2018-10-12	No		Complete	226-2	3681	Complete
227-2	2018-10-16	Hospital Universitario de la Samaritana	male	1951-01-22	67	Other	MILD CHRONIC NON ATROPHIC CORPOROANTRAL GASTRITIS WITH ACTIVITY	2018-10-16	yes	2018-10-23	Complete	227-2	49.82	Complete
228-2	2018-10-18	Centro Policlínico del Olaya	female	1963-06-11	55	Chronic antral gastritis.	CHRONIC ACTIVE MULTIFOCAL ATROPHIC GASTRITIS WITH INTESTINAL METAPLASIA	2018-10-18	yes	2018-10-24	Complete	228-2	22.01	Complete
229-2	2018-10-18	Centro Policlínico del Olaya	female	1970-07-30	48	Chronic antral gastritis.	CHRONIC NON ATROPHIC SUPERFICIAL MILD GASTRITIS WITHOUT ACTIVITY	2018-10-18	yes	2018-10-24	Complete	229-2	3388	Complete
230-2	2018-10-18	Centro Policlínico del Olaya	male	1981-11-18	37	Other	CHRONIC ACTIVE NON ATROPHIC MODERATE FOLLICULAR GASTRITIS	2018-10-18	yes	2018-10-24	Complete	230-2	0.53	Complete
231-2	2018-10-18	Centro Policlínico del Olaya	female	1973-01-29	45	Other	CHRONIC ACTIVE NON ATROPHIC MODERATE FOLLICULAR GASTRITIS	2018-10-18	yes	2018-10-24	Complete	231-2	2107	Complete
132-2	2018-10-18	Centro Policlínico del Olaya	female	1987-09-28	31	Other	CHRONIC ACTIVE NON ATROPHIC MODERATE FOLLICULAR GASTRITIS	2018-10-18	yes	2018-10-24	Complete	232-2	0.7510	Complete
233-2	2018-10-19	Hospital Universitario de la Samaritana	female	1943-07-06	75	Other	GIANT HIATAL HERNIA, CAMERON'S EROSIONS, ERYTHEMATOUS ANTRAL GASTROPATIA AND ACUTE EROSOVA	2018-10-19	No		Complete	233-2	1414	Complete
234-2	2018-10-19	Hospital Universitario de la Samaritana	female	1949-06-03	69	Other	CHRONIC FOLLICULAR GASTRITIS WITH FOCAL ACTIVITY	2018-10-19	yes	2018-10-02	Complete	234-2	25.13	Complete
235-2	2018-10-19	Hospital Universitario de la Samaritana	male	1992-04-02	26	Other	CHRONIC FOLLICULAR GASTRITIS WITH SEVERE ACTIVITY NO ATROPHY, ABUNDANT HELICOBACTER PILORI	2018-08-31	yes	2018-09-19	Complete	235-2	0.9018	Complete
236-2	2018-10-22	Centro Policlínico del Olaya	male	1995-08-19	23	Other	ERYTHEMATOUS ANTRAL GASTRITIS	2018-10-21	No		Complete	236-2	50	Complete
237-2	2018-10-22	Centro Policlínico del Olaya	female	1974-12-03	44	Other	STRANGE BODY	2018-10-22	No		Complete	237-2	0.53	Complete
238-2	2018-10-22	Centro Policlínico del Olaya	female	1960-04-20	58	Other	ERYTHEMATOUS AND EROSIVE MILD ANTRAL EROSIVE GASTRITIS	2018-10-22	No		Complete	238-2	3360	Complete
239-2	2018-10-22	Centro Policlínico del Olaya	male	1954-11-10	63	Other	CHRONIC ACTIVE NON ATROPHIC MODERATE FOLLICULAR GASTRITIS	2018-10-22	yes	2018-10-26	Complete	239-2	22.01	Complete
240-2	2018-10-22	Centro Policlínico del Olaya	female	1962-04-30	56	Other	CHRONIC ACTIVE MODERATE NON ATROPHIC GASTRITIS	2018-10-22	yes	2018-10-26	Complete	240-2	18.58	Complete
241-2	2018-10-22	Centro Policlínico del Olaya	female	1988-05-18	30	Other	CHRONIC ACTIVE NON ATROPHIC GASTRITIS	2018-10-22	yes	2018-10-26	Complete	241-2	2458	Complete
242-2	2018-10-22	Centro Policlínico del Olaya	male	1949-08-26	69	Other	CHRONIC ACTIVE NON ATROPHIC GASTRITIS	2018-10-22	yes	2018-10-26	Complete	242-2	0.9424	Complete
243-2	2018-10-22	Centro Policlínico del Olaya	male	1962-09-20	56	Other	CHRONIC ACTIVE NON ATROPHIC GASTRITIS	2018-10-22	yes	2018-10-26	Complete	243-2	2017	Complete
244-2	2018-10-22	Hospital Universitario de la Samaritana	female	1925-12-09	92	Other	CHRONIC ATROPHIC INACTIVE GASTRITIS	2018-10-22	yes	2018-11-02	Complete	244-2	10.84	Complete
245-2	2018-10-22	Hospital Universitario de la Samaritana	male	1930-09-09	88	Other	ERYTHEMATOUS ANTRAL GASTRITIS WITH EROSIVE COMPONENT	2018-10-22	No		Complete	245-2	1411	Complete
246-2	2018-10-22	Hospital Universitario de la Samaritana	male	1940-05-02	78	Other	ANGIODYSPLASIA ON GREATER CURVATURE	2018-10-22	No		Complete	246-2	8714	Complete
247-2	2018-10-23	Centro Policlínico del Olaya	male	1978-09-06	40	Other	CHRONIC ACTIVE NON ATROPHIC GASTRITIS	2018-10-23	yes	2018-10-29	Complete	247-2	3192	Complete
248-2	2018-10-23	Centro Policlínico del Olaya	female	1972-07-10	46	Other	CHRONIC ACTIVE NON ATROPHIC GASTRITIS SUPERFICIAL MILD NON ATROPHIC GASTRITIS WITHOUT ACTIVITY	2018-10-23	yes	2018-10-29	Complete	248-2	5293	Complete
249-2	2018-10-23	Centro Policlínico del Olaya	female	1979-04-08	39	Other	CHRONIC ACTIVE NON ATROPHIC MODERATE FOLLICULAR GASTRITIS	2018-10-23	yes	2018-10-29	Complete	249-2	5175	Complete
250-2	2018-10-23	Centro Policlínico del Olaya	female	1995-04-10	23	Other	CHRONIC ACTIVE NON ATROPHIC MODERATE FOLLICULAR GASTRITIS	2018-10-23	yes	2018-10-29	Complete	250-2	1426	Complete
251-2	2018-10-23	Centro Policlínico del Olaya	female	1966-11-22	51	Other	CHRONIC ACTIVE NON ATROPHIC GASTRITIS SUPERFICIAL MILD NON ATROPHIC GASTRITIS WITHOUT ACTIVITY	2018-10-23	yes	2018-10-29	Complete	251-2	0.53	Complete
252-2	2018-10-23	Centro Policlínico del Olaya	female	2018-10-13	36	Other	CHRONIC ACTIVE NON ATROPHIC GASTRITIS	2018-10-23	yes	2018-10-29	Complete	252-2	0.53	Complete
253-2	2018-10-23	Centro Policlínico del Olaya	female	1940-03-29	78	Other	CHRONIC NON ATROPHIC SUPERFICIAL MILD GASTRITIS WITHOUT ACTIVITY	2018-10-23	yes	2018-10-29	Complete	253-2	7697	Complete
254-2	2018-10-23	Centro Policlínico del Olaya	male	1975-05-29	43	Other	CHRONIC NON ATROPHIC SUPERFICIAL MILD GASTRITIS WITHOUT ACTIVITY	2018-10-23	yes	2018-10-29	Complete	254-2	0.53	Complete
255-2	2018-10-23	Centro Policlínico del Olaya	female	1991-03-09	27	Other	CHRONIC ACTIVE NON ATROPHIC MODERATE FOLLICULAR GASTRITIS	2018-10-23	yes	2018-10-29	Complete	255-2	1449	Complete
256-2	2018-10-23	Centro Policlínico del Olaya	female	1989-09-12	29	Other	CORPOROANTRAL FOLLICULAR GASTRITIS	2018-10-23	No		Complete	256-2	5511	Complete
257-2	2018-10-23	Hospital Universitario de la Samaritana	male	1983-09-10	35	Other	CHRONIC GASTRITIS	2018-10-23	yes	2018-10-26	Complete	257-2	22.37	Complete
258-2	2018-10-23	Hospital Universitario de la Samaritana	male	1952-05-02	66	Other	ANTRAL ERYTHEMATOSUS GASTROPATIA	2018-10-23	No		Complete	258-2	0.53	Complete
259-2	2018-10-23	Hospital Universitario de la Samaritana	female	1946-07-15	72	Other	MODERATE CHRONIC GASTRITIS WITH FOCAL ACTIVITY	2018-10-18	yes	2018-10-29	Complete	259-2	0.53	Complete
260-2	2018-10-23	Hospital Universitario de la Samaritana	male	1941-09-24	77	Other	CHRONIC ANTRAL GASTRITIS	2018-10-23	No		Complete	260-2	21.78	Complete
261-2	2018-10-23	Hospital Universitario de la Samaritana	male	1946-06-10	72	Other	ERYTHEMATOUS GASTRITIS ERYTHEMATOSUS FONDOCORPORALE	2018-10-23	No		Complete	261-2	29.74	Complete
262-2	2018-11-14	Hospital Universitario de la Samaritana	female	1989-04-19	29	Other	ANTRAL ERYTHEMATOSUS GASTROPATIA	2018-11-14	No		Complete	262-2	0.53	Complete
263-2	2018-10-25	Hospital Universitario de la Samaritana	female	1996-12-01	21	Other	CHRONIC DIFFUSE NON-ATROPHIC GASTRITIS WITH MODERATE ACTIVITY	2018-10-25	yes	2018-10-26	Complete	263-2	0.53	Complete
264-2	2018-10-29	Centro Policlínico del Olaya	male	1958-08-02	60	Other	CHRONIC NON ATROPHIC SUPERFICIAL MILD GASTRITIS WITHOUT ACTIVITY	2018-10-29	yes	2018-11-01	Complete	264-2	0.53	Complete
265-2	2018-10-29	Centro Policlínico del Olaya	female	1977-09-21	41	Other	GASTRIC LESION FOLLOWING BARIATRIC SURGERY-SUPERFICIAL FRAGMENTS WITH CHRONIC GASTRITIS WITH MILD ACTIVITY	2018-10-26	yes	2018-11-07	Complete	265-2	9999	Complete
266-2	2018-10-29	Centro Policlínico del Olaya	female	1998-03-03	20	Other	CHRONIC ACTIVE NON ATROPHIC GASTRITIS MODERATE FOLLICUALR	2018-10-29	yes	2018-11-02	Complete	266-2	1226	Complete
267-2	2018-10-29	Centro Policlínico del Olaya	female	1964-09-08	54	Other	CHRONIC ACTIVE NON ATROPHIC GASTRITIS	2018-10-29	yes	2018-11-02	Complete	267-2	1183	Complete
268-2	2018-10-29	Centro Policlínico del Olaya	male	1952-03-06	66	Other	CHRONIC ACTIVE NON ATROPHIC GASTRITIS	2018-10-29	yes	2018-11-02	Complete	268-2	9999	Complete
269-2	2018-10-29	Centro Policlínico del Olaya	male	1962-02-16	56	Other	CHRONIC ACTIVE MULTIFOCAL ATROPHIC GASTRITIS	2018-10-29	yes	2018-11-02	Complete	269-2	5936	Complete
270-2	2018-10-29	Centro Policlínico del Olaya	male	1964-06-08	54	Other	CHRONIC NON ATROPHIC SUPERFICIAL MILD GASTRITIS	2018-10-29	yes	2018-11-01	Complete	270-2	2988	Complete
271-2	2018-10-29	Centro Policlínico del Olaya	female	1969-10-09	49	Other	CHRONIC NON ATROPHIC SUPERFICIAL MILD GASTRITIS	2018-10-29	yes	2018-11-02	Complete	271-2	0.53	Complete
272-2	2018-10-29	Centro Policlínico del Olaya	male	1950-07-10	68	Other	CHRONIC NON ATROPHIC SUPERFICIAL MILD GASTRITIS	2018-10-29	yes	2018-11-02	Complete	272-2	5353	Complete
273-2	2018-10-29	Centro Policlínico del Olaya	female	1998-11-03	19	Other	CHRONIC ACTIVE MODERATE NON ATROPHIC GASTRITIS	2018-10-29	yes	2018-11-02	Complete	273-2	1260	Complete
274-2	2018-10-29	Hospital Universitario de la Samaritana	male	1971-03-03	47	Other	ANTRAL ERYTHEMATOUS GASTROPATHY	2018-10-29	No		Complete	274-2	16.39	Complete
275-2	2018-10-29	Hospital Universitario de la Samaritana	female	1940-02-28	78	Other	CAMERON'S LESIONS, ANTRAL ERYTHEMATOSUS GASTROPATIA	2018-10-29	No		Complete	275-2	30.36	Complete
276-2	2018-10-29	Hospital Universitario de la Samaritana	female	1956-04-15	62	Other	CHRONIC ATROPHIC INACTIVE GASTRITIS	2018-10-29	yes	2018-11-06	Complete	276-2	9287	Complete
277-2	2018-10-29	Hospital Universitario de la Samaritana	male	1965-07-08	53	Other	ANTRAL HIATAL HERNIA ERYTHEMATOSUS ANTRAL HIATAL HERNIA GASTROPATIA	2018-10-29	No		Complete	277-2	3465	Complete
278-2	2018-10-30	Hospital Universitario de la Samaritana	female	1962-04-26	56	Other	CHRONIC ATROPHIC INACTIVE GASTRITIS	2018-10-30	yes	2018-11-06	Complete	278-2	1739	Complete
279-2	2018-10-30	Hospital Universitario de la Samaritana	female	1972-01-26	46	Other	CHRONIC MODERATE NON ATROPHIC NON ATROPHIC GASTRITIS CORPOROANTRAL WITH ACTIVITY	2018-10-30	yes	2018-11-06	Complete	279-2	1729	Complete
280-2	2018-10-30	Hospital Universitario de la Samaritana	female	1962-08-21	56	Other	CHRONIC ANTRAL NON ATROPHIC ACTIVE GASTRITIS	2018-09-27	yes	2018-10-02	Complete	280-2	0.53	Complete
281-2	2018-10-31	Hospital Universitario de la Samaritana	female	1956-11-30	61	Other	CHRONIC ACTIVE MODERATE NON-ATROPHIC GASTRITIS OF FOLLICULAR PATTERN	2018-10-31	No		Complete	281-2	4998	Complete
282-2	2018-11-01	Centro Policlínico del Olaya	male	1957-03-19	61	Other	CHRONIC ACTIVE MULTIFOCAL ATROPHIC GASTRITIS	2018-11-01	yes	2018-11-08	Complete	282-2	7423	Complete
283-2	2018-11-01	Centro Policlínico del Olaya	female	1988-09-01	30	Other	CHRONIC ACTIVE MODERATE NON ATROPHIC GASTRITIS	2018-11-01	yes	2018-11-08	Complete	283-2	1385	Complete
284-2	2018-11-01	Centro Policlínico del Olaya	male	1951-01-30	67	Other	CHRONIC ACTIVE MODERATE NON ATROPHIC GASTRITIS	2018-11-01	yes	2018-11-08	Complete	284-2	1206	Complete
285-2	2018-11-01	Centro Policlínico del Olaya	female	1951-04-29	67	Other	POLYP OF FUNDIC GLANDS	2018-11-01	yes	2018-11-15	Complete	285-2	76.26	Complete
286-2	2018-11-01	Centro Policlínico del Olaya	male	1967-06-29	51	Other	CHRONIC NON ATROPHIC SUPERFICIAL MILD GASTRITIS WITHOUT ACTIVITY	2018-11-01	yes	2018-11-08	Complete	286-2	3527	Complete
287-2	2018-11-01	Centro Policlínico del Olaya	female	1970-11-25	47	Other	CHRONIC NON ATROPHIC SUPERFICIAL MILD GASTRITIS WITHOUT ACTIVITY	2018-11-01	yes	2018-11-08	Complete	287-2	4395	Complete
288-2	2018-11-01	Hospital Universitario de la Samaritana	female	1964-11-16	53	Other	GASTRITIS CRONICA ANTRAL SEVERA DE PATRON FOLICULAR ATROFICA CON ACTIVIDAD	2018-11-01	yes	2018-11-07	Complete	288-2	25.45	Complete
289-2	2018-11-02	Hospital Universitario de la Samaritana	female	1956-06-09	62	Other	CHRONIC EROSIVE NON ATROPHIC ACTIVE EROSIVE GASTRITIS	2018-11-02	yes	2018-11-08	Complete	289-2	1071	Complete
290-2	2018-11-06	Centro Policlínico del Olaya	male	1974-02-16	44	Other	CHRONIC DIFFUSE NON ATROPHIC GASTRITIS WITH MODERATE ACTIVITY	2018-11-06	yes	2018-11-14	Complete	290-2	3880	Complete
291-2	2018-11-06	Centro Policlínico del Olaya	male	1957-05-10	61	Other	CHRONIC DIFFUSE NON ATROPHIC GASTRITIS WITH MODERATE ACTIVITY	2018-11-06	yes	2018-11-14	Complete	291-2	0.53	Complete
292-2	2018-11-06	Centro Policlínico del Olaya	male	1958-05-23	60	Other	CHRONIC DIFFUSE NON ATROPHIC GASTRITIS WITH MILD ACTIVITY	2018-11-06	yes	2018-11-14	Complete	292-2	2314	Complete
293-2	2018-11-06	Hospital Universitario de la Samaritana	male	1960-04-20	58	Other	CHRONIC ATROPHIC GASTRITIS MODERATE WITH MILD ACTIVITY	2018-11-06	yes	2018-11-13	Complete	293-2	9755	Complete
294-2	2018-11-07	Hospital Universitario de la Samaritana	female	1960-08-14	58	Other	CHRONIC FOLLICULAR EROSIVE GASTRITIS WITH SEVERE ACTIVITY	2018-11-07	yes	2018-11-08	Complete	294-2	0.53	Complete
295-2	2018-11-07	Hospital Universitario de la Samaritana	female	1980-09-01	38	Other	ANTRAL ERYTHEMATOSUS GASTROPATIA	2018-11-07	No		Complete	295-2	1083	Complete
296-2	2018-11-08	Hospital Universitario de la Samaritana	male	1977-03-15	41	Other	MODERATE ANTRAL CHRONIC GASTRITIS OF FOLLICULAR NON ATROPHIC PATTERN WITH ACTIVITY	2018-11-08	yes	2018-11-14	Complete	296-2	0.7088	Complete
297-2	2018-11-08	Hospital Universitario de la Samaritana	male	1978-08-07	40	Other	CHRONIC MODERATE CORPOROANTRAL GASTRITIS OF FOLLICULAR PATTERN NON ATROPHIC WITH ACTIVITY	2018-11-08	yes	2018-11-14	Complete	297-2	13.14	Complete
298-2	2018-11-08	Hospital Universitario de la Samaritana	female	1984-09-07	34	Other	DIFFUSE CHRONIC GASTRITIS WITH MODERATE ATROPHY	2018-11-06	yes	2018-11-07	Complete	298-2	5252	Complete
299-2	2018-11-08	Hospital Universitario de la Samaritana	female	1943-02-20	75	Other	Erythematosus Corporoantral Gastropathy	2018-11-08	No		Complete	299-2	8973	Complete
300-2	2018-11-08	Hospital Universitario de la Samaritana	female	1990-12-29	27	Other	CORPOROANTRAL GASTROPATIA ERYTHEMATOSA ON STUDY	2018-10-25	No		Complete	300-2	0.53	Complete
301-2	2018-11-09	Centro Policlínico del Olaya	female	1948-03-08	70	Other	CHRONIC NON ATROPHIC GASTRITIS WITH SLIGHT SUPERFICIAL	2018-11-09	yes	2018-11-17	Complete	301-2	17.6	Complete
302-2	2018-11-22	Hospital Universitario de la Samaritana	female	1987-10-27	31	Other	ANTRAL ERYTHEMATOSUS GASTROPATIA	2018-10-19	No		Complete	302-2	1974	Complete
303-2	2018-11-09	Hospital Universitario de la Samaritana	female	1993-12-12	24	Other	CHRONIC ACTIVE MODERATE NON ATROPHIC GASTRITIS	2018-11-09	yes	2018-11-17	Complete	303-2	9275	Complete
POL304-2	2018-11-13	Hospital Universitario de la Samaritana	female	1957-12-08	60	Other	NON-DYSPLASTIC POLYPOID FUNDUS BODY WITHOUT DYSPLASIA	2018-11-13	yes	2018-11-19	Complete	304-2	8133	Complete
305-2	2018-11-13	Hospital Universitario de la Samaritana	female	1984-10-14	34	Other	CHRONIC ACTIVE NON ATROPHIC MODERATE GASTRITIS	2018-11-13	yes	2018-11-19	Complete	305-2	0.53	Complete
306-2	2018-11-13	Hospital Universitario de la Samaritana	female	1991-10-01	27	Other	ERYTHEMATOUS GASTRITIS	2018-10-16	No		Complete	306-2	5560	Complete
307-2	2018-11-13	Hospital Universitario de la Samaritana	female	1951-06-28	68	Other	CHRONIC MODERATE GASTRITIS WITH LEG ATROPHY AND COMPLETE BOWEL METAPLASIA	2018-08-15	yes	2018-08-22	Complete	307-2	1214	Complete
308-2	2018-11-14	Hospital Universitario de la Samaritana	male	1942-06-08	76	Other	ANTRAL ERYTHEMATOSUS GASTROPATIA	2018-11-14	No		Complete	308-2	12.54	Complete
309-2	2018-11-14	Hospital Universitario de la Samaritana	female	1975-01-07	42	Other	CHRONIC NON ATROPHIC SUPERFICIAL GASTRITIS	2018-03-22	yes	2018-03-28	Complete	309-2	10.33	Complete
310-2	2018-11-14	Hospital Universitario de la Samaritana	female	1985-05-25	33	Other	CHRONIC NON ATROPHIC SUPERFICIAL MILD GASTRITIS WITH REACTIVE FOVEOLAR HYPERPLASIA	2018-10-18	yes	2018-10-30	Complete	310-2	3204	Complete
311-2	2018-11-21	Hospital Universitario de la Samaritana	male	1954-09-02	64	Other	CHRONIC NON-ATROPHIC MODERATE NON-ATROPHIC CHRONIC GASTRITIS WITH ACTIVITY	2018-11-21	yes	2018-11-29	Complete	311-2	9750	Complete
											Incomplete			Incomplete
